# Supplementary material for: PHB Biosynthesis Counteracts Redox Stress in Herbaspirillum seropedicae
Source: Front Microbiol. 2018 Mar 15;9:472. doi: 10.3389/fmicb.2018.00472 (PMC5862806; doi:10.3389/fmicb.2018.00472)
Supplement: Supplementary file 1 [file Table_1.XLSX]

## Sheet: Table S2
Feature ID	Locus Tag	SmR1 - RPKM 1	SmR1 - RPKM 2	phaC1- RPKM 1	phaC1- RPKM 2	Fold Change	p-value	FDR	log2FC	p-value	COG	Gene Description
accD_1	Hsero_2682	482.66	585.114	12.1821	3.86007	-53.1344	6.28192e-21	2.57935e-19	-5.93573	5.37616e-21	I - Lipid transport and metabolism	accD acetyl-CoA carboxylase beta subunit protein 3060288:3061184 reverse
aceA	Hsero_2114	115.26	97.2996	23.6426	12.4959	-4.67294	9.88134e-19	3.92314e-17	-2.30009	0.000152427	C - Energy production and conversion	aceA isocitrate lyase protein 2379229:2380533 forward
aceE	Hsero_1453	147.19	204.508	1233.85	406.932	5.70817	2.22045e-16	8.08108e-15	2.34878	6.64997e-06	C - Energy production and conversion	aceE pyruvate dehydrogenase E1 component protein 1672655:1675351 forward
aceF	Hsero_1454	70.9675	51.2403	458.635	206.012	6.85066	0	0	2.66143	3.74596e-07	C - Energy production and conversion	aceF dihydrolipoamide acetyltransferase component of pyruvate dehydrogenase complex (E2) protein 1675515:1677179 forward
ackA	Hsero_0264	156.365	88.9826	48.1818	13.1899	-3.3204	0.0118474	0.0475478	-1.89255	0.00201457	C - Energy production and conversion	ackA acetate kinase protein 277063:278256 forward
acnA_2	Hsero_2979	152.093	99.3732	167.332	123.76	1.45921	0.0359687	0.114966	0.562074	0.184828	C - Energy production and conversion	acnA aconitate hydratase protein 3392426:3395137 forward
acpD_3	Hsero_2995	29.1832	25.7513	36.3936	37.7655	1.69968	0.00343223	0.0167395	0.86479	0.221853	I - Lipid transport and metabolism	acpD acyl carrier protein phosphodiesterase protein 3410113:3410739 reverse
acpP_1	Hsero_1926	1091.93	762.454	2097.08	1237.93	2.26674	2.65121e-13	7.3621e-12	1.13651	0.0174775	I;Q - Lipid transport and metabolism;Secondary metabolites biosynthesis, transport and catabolism	acpP acyl carrier protein 2183562:2183801 forward
acpP_2	Hsero_4209	134.663	22.7311	490.545	363.003	6.86906	3.33067e-15	1.11115e-13	2.81543	5.62803e-06	I;Q - Lipid transport and metabolism;Secondary metabolites biosynthesis, transport and catabolism	acpP acyl carrier protein 4813636:4813863 forward
acrA	Hsero_0484	90.0388	43.5271	153.917	60.4196	2.02546	0.00527005	0.0238843	0.876214	0.0883946	M - Cell wall	acrA acriflavin resistance lipoprotein A protein 530092:531300 reverse
acrB	Hsero_0483	73.1233	35.7244	122.143	55.2254	2.05655	0.0042722	0.0203406	0.933385	0.0482446	V - Defense mechanisms	acrB acriflavin resistance transmembrane protein 526934:530080 reverse
adhA	Hsero_0964	1771.63	936.25	185.756	45.6135	-10.0645	0.00277414	0.0139403	-3.46359	3.44887e-05	C - Energy production and conversion	adhA alcohol dehydrogenase protein 1057440:1058465 reverse
aer_1	Hsero_0448	65.0824	65.297	156.275	95.9003	2.43403	4.44089e-16	1.56868e-14	1.24279	0.0177274	T;N - Signal transduction mechanisms;Cell motility	aer aerotaxis sensor receptor transmembrane protein 486954:488516 reverse
aer_2	Hsero_0514	123.308	119.002	41.8871	25.6257	-2.85181	3.79194e-17	1.45732e-15	-1.5524	0.00523328	T;N - Signal transduction mechanisms;Cell motility	aer aerotaxis sensor receptor (chemotaxis transducer) transmembrane protein 561016:562680 reverse
ahpC	Hsero_4310	138.02	104.969	21.0842	32.2801	-3.61507	7.54782e-08	1.10212e-06	-1.65719	0.0219906	O - Posttranslational modification, protein turnover, chaperones	ahpC peroxiredoxin protein 4929208:4929771 reverse
aidB_2	Hsero_1504	64.8066	45.3388	124.956	136.284	2.98795	2.66454e-15	8.95135e-14	1.69613	0.0515546	I - Lipid transport and metabolism	aidB acyl-CoA dehydrogenase protein 1726969:1728753 forward
amiC	Hsero_0838	58.0646	51.0776	127.188	69.2136	2.26572	1.62781e-11	3.70616e-10	1.11036	0.040412	M - Cell wall	amiC N-acetylmuramoyl-l-alanine amidase protein 925067:926428 reverse
ansB_2	Hsero_3932	918.04	858.486	440.943	150.813	-2.42489	4.47867e-28	1.9739e-26	-1.44095	0.00309017	J;E - Translation, ribosomal structure and biogenesis;Amino acid transport and metabolism	ansB L-asparaginase/archaeal Glu-tRNAGln amidotransferase subunit D protein 4504293:4505120 forward
argE	Hsero_3212	20.8818	37.7791	99.1158	41.9662	3.01983	2.13505e-07	2.88924e-06	1.44715	0.0261649	E - Amino acid transport and metabolism	argE acetylornithine deacetylase protein 3675217:3676419 reverse
argJ	Hsero_0349	40.6486	18.3852	79.3078	30.2728	2.34303	0.00190072	0.0100011	1.08087	0.0654182	E - Amino acid transport and metabolism	argJ N-acetylglutamate synthase protein 386389:387624 forward
aroC	Hsero_3301	7.97405	6.22348	49.286	14.5642	5.48481	0.000562875	0.0034936	2.28497	0.00655491	E - Amino acid transport and metabolism	aroC chorismate synthase protein 3782646:3783734 reverse
aroQ	Hsero_0390	81.4277	38.2285	127.676	87.2124	2.26697	0.00102218	0.00586685	1.18218	0.0500001	E - Amino acid transport and metabolism	aroQ 3-dehydroquinate dehydratase protein 425391:425828 reverse
arsC_1	Hsero_0491	17.5217	5.06782	45.3943	27.7655	4.09333	2.02888e-05	0.000182523	2.01326	0.0542594	P - Inorganic ion transport and metabolism	arsC arsenate reductase protein 535482:535835 reverse
asmA	Hsero_4801	65.3869	56.5218	21.6457	11.7199	-2.90166	1.53788e-09	2.78792e-08	-1.60749	0.00700751	M - Cell wall	asmA uncharacterized protein involved in outer membrane biogenesis protein 5508079:5510127 reverse
asnB_2	Hsero_4200	177.929	153.015	343.882	234.663	2.20051	0	0	1.12881	0.0177671	E - Amino acid transport and metabolism	asnB asparagine synthase (glutamine-hydrolyzing) protein 4805479:4807350 forward
asnB_3	Hsero_4212	148.976	103.688	281.303	166.71	2.23448	8.62814e-10	1.64482e-08	1.11719	0.0188966	E - Amino acid transport and metabolism	asnB asparagine synthase (glutamine-hydrolyzing) protein 4816844:4818727 forward
asnB_4	Hsero_4215	123.625	114.374	310.815	164.279	2.51279	0	0	1.25117	0.0121042	E - Amino acid transport and metabolism	asnB asparagine synthase (glutamine-hydrolyzing) protein 4820788:4822671 forward
aspC	Hsero_2093	25.9705	15.3957	54.0879	32.6907	2.6437	1.3974e-05	0.000130895	1.36875	0.0277756	E - Amino acid transport and metabolism	aspC aspartate aminotransferase protein 2352231:2353460 forward
atpD	Hsero_4362	313.011	137.869	437.01	333.246	2.15738	0.002887	0.0143871	1.14058	0.0275417	C - Energy production and conversion	atpD F0F1-type ATP synthase, beta subunit protein 4993649:4995049 reverse
btuE	Hsero_3805	38.9262	20.0975	82.0012	80.4374	3.47164	2.41226e-09	4.24632e-08	1.89081	0.019294	O - Posttranslational modification, protein turnover, chaperones	btuE glutathione peroxidase protein 4358014:4358499 forward
caiD_2	Hsero_3076	16.8468	25.3475	4.76136	1.65471	-5.32335	0.000205354	0.00144863	-2.58008	0.0196102	I - Lipid transport and metabolism	caiD enoyl-CoA hydratase/carnithine racemase protein 3532347:3533156 reverse
capD	Hsero_4222	114.369	77.1947	235.06	106.186	2.24505	2.19824e-08	3.39561e-07	1.05424	0.032037	M;G - Cell wall	capD polysaccharide biosynthesis protein 4828803:4830749 forward
carA	Hsero_1378	24.5123	8.39122	61.8486	24.085	3.29956	0.0001287	0.000957085	1.58403	0.0153689	E;F - Amino acid transport and metabolism;Nucleotide transport and metabolism	carA carbamoyl-phosphate synthase (small chain) protein 1573710:1574873 forward
carB	Hsero_1379	77.2936	36.3042	209.988	93.5956	3.37342	3.81315e-09	6.47292e-08	1.64435	0.000709578	E;F - Amino acid transport and metabolism;Nucleotide transport and metabolism	carB carbamoyl-phosphate synthase (large chain) protein 1574866:1578099 forward
catR	Hsero_3667	14.0814	1.10373	27.7614	17.8115	3.80413	0.00606173	0.0267161	1.9314	0.0181998	K - Transcription	catR transcription regulator protein 4199638:4200540 reverse
ccmA	Hsero_3846	77.5334	36.2426	240.232	132.001	4.12986	4.50751e-14	1.35338e-12	1.99022	0.00116066	M - Cell wall	ccmA integral membrane protein involved in cell shape determination protein 4405440:4405835 reverse
cdh	Hsero_0296	37.7025	43.5148	23.5267	7.59221	-2.09575	0.00080188	0.00477944	-1.25772	0.0997019	I - Lipid transport and metabolism	cdh CDP-diacylglycerol pyrophosphatase protein 315883:316647 forward
cheD1	Hsero_2726	16.7443	4.56223	33.5726	22.745	3.34132	0.0011541	0.00653811	1.74821	0.00543106	T;N - Signal transduction mechanisms;Cell motility	cheD methyl-accepting chemotaxis transmembrane I protein 3105827:3107566 forward
cheD4	Hsero_4227	17.2563	23.9283	6.7888	4.14318	-2.99406	0.000500525	0.00314316	-1.63185	0.0307962	T;N - Signal transduction mechanisms;Cell motility	cheD chemoreceptor glutamine deamidase protein 4834675:4835286 forward
cheW_1	Hsero_0624	97.0161	136.297	47.2473	39.5222	-2.13975	0.00364194	0.017637	-1.06233	0.0968538	T;N - Signal transduction mechanisms;Cell motility	cheW positive regulator of CheA protein activity protein 683657:684241 forward
chrA_2	Hsero_3452	20.4419	19.5205	44.1838	46.2759	2.84899	4.81032e-08	7.199e-07	1.61091	0.0534813	P - Inorganic ion transport and metabolism	chrA chromate transport protein 3961882:3962412 reverse
clpB_1	Hsero_0747	64.0619	30.5468	6.71064	1.49924	-9.4148	0.0106617	0.0433689	-3.45803	0.000466841	O - Posttranslational modification, protein turnover, chaperones	clpB ClpA/B-type chaperone protein 816027:818708 forward
clpB_2	Hsero_2110	745.712	817.687	288.83	240.533	-2.34779	2.28091e-24	9.4461e-23	-1.19281	0.0169606	O - Posttranslational modification, protein turnover, chaperones	clpB ATP-dependent Clp protease subunit (heat-shock) protein 2371225:2373810 forward
clpX	Hsero_2581	582.786	382.609	1295.21	365.87	2.04238	0.00546985	0.0245888	0.893048	0.0929914	O - Posttranslational modification, protein turnover, chaperones	clpX ATP-dependent protease (ATP-binding specificity subunit) protein 2943587:2944852 reverse
coaBC	Hsero_1402	16.3228	31.6404	81.0863	26.9668	2.78667	0.00181827	0.00959889	1.29281	0.0699785	H - Coenzyme transport and metabolism	coaBC phosphopantothenoylcysteine synthetase/decarboxylase protein 1604568:1605764 reverse
copA_2	Hsero_1608	192.741	137.527	69.7427	23.538	-2.8419	0.000133953	0.00098885	-1.67543	0.00131536	P - Inorganic ion transport and metabolism	copA heavy metal translocating P-type ATPase protein 1834223:1836457 reverse
corC	Hsero_0719	40.5749	44.6745	126.144	80.1801	3.04408	0	0	1.57321	0.00819253	P - Inorganic ion transport and metabolism	corC Mg2+ and Co2+ transporter protein 784508:785386 reverse
corR	Hsero_1231	54.9667	35.6533	86.227	83.5428	2.36093	7.26825e-07	9.09289e-06	1.32749	0.056383	K;T - Transcription;Signal transduction mechanisms	corR response regulator protein 1392029:1392643 reverse
crp_2	Hsero_4703	42.27	26.8732	8.57045	9.59733	-3.02007	0.00363814	0.0176364	-1.46913	0.144702	T - Signal transduction mechanisms	crp cyclic nucleotide-binding protein 5394886:5395560 reverse
crtB	Hsero_2592	10.784	3.34614	25.8192	11.3836	3.32519	0.0020531	0.0106743	1.6284	0.0896341	I - Lipid transport and metabolism	crtB phytoene synthase protein 2958342:2959175 forward
cybB_2	Hsero_2437	43.5275	45.1125	7.32999	5.87858	-5.334	5.8735e-12	1.41081e-10	-2.38545	0.0145194	C - Energy production and conversion	cybB cytochrome b561 protein 2765483:2766052 forward
cydA	Hsero_3057	42.7244	41.1909	142.511	153.389	4.43785	0	0	2.25706	0.0208963	C - Energy production and conversion	cydA cytochrome bd-type quinol oxidase, subunit 1, protein 3513112:3514737 forward
cydB	Hsero_3058	28.837	65.7454	69.071	79.8508	1.97454	0.0231932	0.0818663	1.09166	0.261784	C - Energy production and conversion	cydB cytochrome bd-type quinol oxidase, subunit 2, protein 3514765:3515904 forward
cynT	Hsero_3353	14.0749	16.8452	47.7812	27.967	3.08008	1.5975e-07	2.19897e-06	1.56693	0.0664293	P - Inorganic ion transport and metabolism	cynT carbonic anhydrase protein 3843595:3844233 reverse
cyoA	Hsero_2464	78.1151	96.7829	729.246	230.33	6.66305	3.92042e-12	9.46417e-11	2.57547	4.71893e-06	C - Energy production and conversion	cyoA cytochrome o ubiquinol oxidase subunit II protein 2796807:2797739 reverse
cyoB	Hsero_2463	61.1291	53.315	387.306	81.7634	4.59804	0.00808764	0.0342921	2.07837	0.0395802	C - Energy production and conversion	cyoB cytochrome o ubiquinol oxidase subunit I protein 2794727:2796730 reverse
cyoD	Hsero_2461	200.904	99.0403	1579.33	353.812	7.30626	0.000973173	0.00563288	2.7565	0.00651302	C - Energy production and conversion	cyoD ubiquinol oxidase subunit IV protein 2793635:2794111 reverse
cysA	Hsero_1657	3.73309	10.1513	43.1498	20.8907	5.78729	2.69062e-08	4.12963e-07	2.41209	0.00488021	P - Inorganic ion transport and metabolism	cysA ABC-type sulfate/molybdate transport system, ATPase component protein 1878104:1879183 forward
cysB_1	Hsero_1658	4.63875	4.68521	25.7525	31.2645	7.69549	3.98072e-10	7.83745e-09	3.08016	0.0153128	K - Transcription	cysB cys regulon transcription regulator protein 1879180:1880115 forward
cysD	Hsero_3102	12.5909	23.426	49.7882	49.2834	3.4545	1.16714e-07	1.65396e-06	1.86169	0.0356671	E;H - Amino acid transport and metabolism;Coenzyme transport and metabolism	cysD sulfate adenylyltransferase subunit 2 protein 3557156:3558091 forward
cysE_3	Hsero_2009	23.5198	29.8826	0	0.19699	-117.848	4.71283e-13	1.26483e-11	-7.2308	8.54647e-05	E - Amino acid transport and metabolism	cysE serine O-acetyltransferase protein 2272287:2272853 forward
cysG	Hsero_3104	24.013	21.7123	99.5386	34.8858	3.67572	3.59233e-07	4.7281e-06	1.70738	0.0165651	H - Coenzyme transport and metabolism	cysG uroporphyrinogen-III C-methyltransferase protein 3559460:3560221 forward
cysH	Hsero_3101	10.592	13.0711	82.1042	39.3672	6.45313	0	0	2.58153	0.000886665	E;H - Amino acid transport and metabolism;Coenzyme transport and metabolism	cysH 5'adenylylsulfate APS reductase protein 3556375:3557106 forward
cysM	Hsero_0982	64.5682	30.6838	206.787	129.381	4.45453	4.44089e-16	1.56868e-14	2.13336	8.73084e-05	E - Amino acid transport and metabolism	cysM cysteine synthase B protein 1081206:1082108 forward
cysN	Hsero_3103	24.6803	21.9986	84.6911	71.6949	4.21798	0	0	2.12324	0.00201462	P - Inorganic ion transport and metabolism	cysN sulfate adenylyltransferase subunit 1 protein 3558091:3559422 forward
cysU	Hsero_1655	7.65762	12.3046	27.0532	19.6811	2.94564	7.16929e-05	0.000569277	1.5519	0.0826584	O - Posttranslational modification, protein turnover, chaperones	cysU ABC-type sulfate transport system, permease component protein 1876303:1877193 forward
dacC_1	Hsero_1644	100.561	170.367	401.667	145.678	2.52572	1.25845e-05	0.000119478	1.15916	0.0405892	M - Cell wall	dacC D-alanyl-D-alanine-endopeptidase (penicillin-binding) protein 1866084:1867184 forward
dadA_2	Hsero_0324	13.9634	8.34496	30.2098	19.6742	2.81579	0.000112636	0.000851897	1.48039	0.0404609	E - Amino acid transport and metabolism	dadA D-amino acid dehydrogenase, small subunit, protein 355622:356887 reverse
dapD	Hsero_2162	56.1513	76.7222	141.042	109.818	2.37329	4.42832e-10	8.64783e-09	1.2633	0.0266068	E - Amino acid transport and metabolism	dapD 2,3,4,5-tetrahydropyridine-2-carboxylate N-succinyltransferase protein 2427056:2427889 reverse
dapE	Hsero_2160	23.5198	13.8866	76.8052	35.9506	3.79848	1.63691e-10	3.38952e-09	1.8253	0.00441122	E - Amino acid transport and metabolism	dapE succinyl-diaminopimelate desuccinylase protein 2425445:2426578 reverse
dctA_1	Hsero_2618	254.469	213.164	118.522	81.1165	-1.86041	3.064e-07	4.06615e-06	-0.903596	0.097493	C - Energy production and conversion	dctA C4-dicarboxylate transport transmembrane protein 2987629:2988954 reverse
dctA_2	Hsero_4541	16.9206	13.4081	4.80406	7.26256	-1.99528	0.0315968	0.104052	-0.803805	0.45723	C - Energy production and conversion	dctA C4-dicarboxylate transport transmembrane protein 5203958:5205295 forward
dctM_1	Hsero_0846	142.356	156.698	90.3209	72.1951	-1.46304	5.95203e-05	0.000482999	-0.521161	0.354201	G - Carbohydrate transport and metabolism	dctM TRAP-type C4-dicarboxylate transport system, large permease component protein 933844:935124 forward
dctM_2	Hsero_2684	686.888	728.235	24.7591	0.579149	-60.1189	1.52632e-181	7.88434e-180	-5.98256	1.02637e-23	G - Carbohydrate transport and metabolism	dctM TRAP-type C4-dicarboxylate transport system, large permease component protein 3063199:3064548 reverse
dctP_3	Hsero_2686	560.172	512.016	17.0519	2.57654	-49.1967	3.17163e-121	1.6209e-119	-5.78796	2.13562e-20	G - Carbohydrate transport and metabolism	dctP TRAP-type C4-dicarboxylate transport system, periplasmic component protein 3065120:3065986 reverse
dctQ_1	Hsero_0845	163.083	142.839	43.5397	37.0319	-3.01682	1.30342e-19	5.26189e-18	-1.54418	0.0185157	G - Carbohydrate transport and metabolism	dctQ TRAP-type C4-dicarboxylate transport system, small permease component 933287:933847 forward
dctQ_2	Hsero_2685	1975.43	2048.77	33.8599	8.87372	-78.6394	0	0	-6.47449	9.86821e-26	G - Carbohydrate transport and metabolism	dctQ TRAP-type C4-dicarboxylate transport system, small permease component protein 3064545:3065123 reverse
ddpA_2	Hsero_1568	28.2119	21.0493	60.5165	34.7442	2.43365	6.63033e-07	8.33825e-06	1.23227	0.035399	E - Amino acid transport and metabolism	ddpA ABC-type dipeptide transport system, periplasmic component protein 1804051:1805637 forward
deoC	Hsero_1023	16.8289	11.5892	27.4055	31.8195	2.62696	2.97326e-05	0.000260174	1.52558	0.0878992	F - Nucleotide transport and metabolism	deoC 2-deoxyribose-5-phosphate aldolase protein 1132326:1133357 reverse
dgt	Hsero_4185	44.1509	35.6449	126.66	41.8849	2.6121	0.00013536	0.000997349	1.21952	0.0423343	F - Nucleotide transport and metabolism	dgt deoxyguanosinetriphosphate triphosphohydrolase protein 4788384:4789535 forward
dinG	Hsero_2964	25.2916	15.1011	67.6011	22.7965	2.78841	0.000768019	0.00462351	1.3148	0.023389	K;L - Transcription;DNA Replication, recombination and repair	dinG ATP-dependent DNA helicase protein 3372082:3374325 reverse
dksA_2	Hsero_2404	211.412	402.859	31.8496	9.0562	-12.3787	0.00415171	0.0197865	-3.8226	0.000261931	T - Signal transduction mechanisms	dksA DnaK suppressor protein 2732028:2732360 forward
dld1	Hsero_3829	38.3286	23.7906	70.3612	40.3073	2.24523	6.65972e-05	0.000534112	1.11781	0.047	C - Energy production and conversion	dld1 D-lactate dehydrogenase (cytochrome) protein 4385787:4387202 reverse
dnaE_2	Hsero_3571	57.0237	45.9869	187.223	84.7305	3.32274	0	0	1.61795	0.00137005	L - DNA Replication, recombination and repair	dnaE DNA polymerase III (alpha chain) protein 4095024:4098482 reverse
dnaN	Hsero_0002	126.911	120.465	339.102	175.46	2.61806	0	0	1.30439	0.0114027	L - DNA Replication, recombination and repair	dnaN DNA polymerase III subunit beta protein 2012:3118 forward
dut	Hsero_1401	11.027	0	22.1403	17.6227	4.57647	0.0037975	0.0182981	2.26072	0.0550633	F - Nucleotide transport and metabolism	dut deoxyuridine 5'-triphosphate nucleotidohydrolase protein 1604045:1604494 reverse
eda	Hsero_1101	17.2296	6.01167	41.3218	82.7947	6.7447	9.01501e-14	2.5933e-12	3.02214	0.0849317	G - Carbohydrate transport and metabolism	eda 2-keto-4-hydroxyglutarate aldolase/-keto-3-deoxy-6-phosphogluconate aldolase protein 1252551:1253180 forward
engB	Hsero_0152	27.2047	14.5264	105.829	58.3336	4.96045	4.44089e-16	1.56868e-14	2.254	0.000638415	R - General function prediction only	engB GTP-binding protein 159166:159906 reverse
epsD	Hsero_1989	19.9977	18.0817	0.351248	0	-125.176	1.23981e-09	2.29079e-08	-6.97139	2.60192e-05	G - Carbohydrate transport and metabolism	epsD peptidyl/prolyl cis-trans isomerase protein 2246724:2247638 forward
epsG	Hsero_1992	23.9105	15.8202	0	0.126636	-136.131	7.41207e-07	9.24873e-06	-7.42557	2.92118e-05	S - Function unknown	epsG EPS biosynthesis protein 2250071:2250952 forward
epsL	Hsero_1987	12.7968	14.5146	0.260026	2.53026	-5.3694	0.00132264	0.00730911	-2.50864	0.038783	G - Carbohydrate transport and metabolism	epsL EPS biosynthesis protein 2244008:2245243 forward
exaC	Hsero_1896	122.137	69.459	242.787	97.3735	2.2394	2.3698e-05	0.000212533	1.02365	0.0388121	C - Energy production and conversion	exaC NAD+ dependent acetaldehyde dehydrogenase protein 2152739:2154259 forward
fabD_2	Hsero_2678	91.5632	118.757	0	0.354581	-257.791	2.56105e-13	7.15307e-12	-8.36091	2.64303e-17	I - Lipid transport and metabolism	fabD malonyl CoA-[acyl-carrier-protein] transacylase protein 3056951:3057895 reverse
fabH_1	Hsero_1923	119.403	61.7997	231.845	124.933	2.48456	1.03741e-05	9.96743e-05	1.25028	0.0129106	I - Lipid transport and metabolism	fabH 3-oxoacyl-[acyl-carrier-protein] synthase III protein 2180654:2181640 forward
fabH_2	Hsero_4208	133.571	137.319	390.771	216.886	2.8223	0	0	1.42961	0.00584306	I - Lipid transport and metabolism	fabH 3-oxoacyl-(acyl-carrier-protein) synthase III protein 4812705:4813649 forward
fabI_1	Hsero_2406	68.2455	132.63	8.36958	6.39908	-10.8401	0.0058535	0.0260372	-3.43217	0.00115679	I - Lipid transport and metabolism	fabI NADH-dependent enoyl-[acyl-carrier-protein] reductase protein 2734131:2734898 forward
fadD_1	Hsero_2567	54.218	52.0179	11.4666	8.14073	-4.30503	3.40113e-12	8.25204e-11	-2.10707	0.000923885	I - Lipid transport and metabolism	fadD long-chain acyl-CoA synthetase protein 2926488:2928449 reverse
fadD_2	Hsero_3821	21.7149	49.3862	212.722	78.5394	5.13178	1.45661e-13	4.09214e-12	2.17684	0.000185838	I;Q - Lipid transport and metabolism;Secondary metabolites biosynthesis, transport and catabolism	fadD long-chain-fatty-acid-CoA ligase protein 4375883:4377553 forward
fadD_3	Hsero_3863	86.2394	69.0229	144.73	104.142	2.018	9.92911e-10	1.85601e-08	1.01947	0.0379846	I - Lipid transport and metabolism	fadD long-chain-fatty-acid-CoA ligase protein 4422449:4424149 reverse
fadR	Hsero_4235	39.3189	26.9754	3.66258	9.38731	-4.03319	0.000104319	0.000795474	-1.7074	0.102426	K - Transcription	fadR transcription regulator protein 4841755:4842456 reverse
fbp	Hsero_3549	52.927	39.1905	83.0743	72.5671	2.12759	4.59126e-07	5.94512e-06	1.14842	0.0454254	G - Carbohydrate transport and metabolism	fbp fructose-1,6-bisphosphatase protein 4069035:4070036 reverse
fdsB	Hsero_1476	19.8422	15.6866	7.19687	2.21528	-3.13191	0.000668843	0.00408794	-1.79159	0.0396399	C - Energy production and conversion	fdsB NAD-dependent formate dehydrogenase beta subunit protein 1699200:1700762 forward
fdx_2	Hsero_1621	26.5951	29.7761	5.77883	6.33391	-3.70042	2.18358e-06	2.46821e-05	-1.7786	0.0815371	C - Energy production and conversion	fdx ferredoxin [4Fe-4S]-type protein 1845671:1846393 reverse
fdx_3	Hsero_1905	1.8297	0.588007	14.2209	12.1907	13.8127	3.56786e-06	3.86908e-05	3.85454	0.0720781	C - Energy production and conversion	fdx ferredoxin protein 2163912:2164250 reverse
fdx_8	Hsero_4800	54.2478	63.1554	0	12.5332	-4.17715	0.00302883	0.015016	-2.37367	0.0450401	C - Energy production and conversion	fdx ferredoxin [2Fe-2S]-type protein 5506992:5507294 forward
fdxA	Hsero_1626	70.833	37.529	338.255	525.027	10.0507	0	0	3.5354	0.0277379	C - Energy production and conversion	fdxA ferredoxin protein 1849404:1849727 reverse
fecR_3	Hsero_3534	228.279	306.652	118.283	69.1769	-2.27061	0.000406106	0.00262929	-1.24153	0.0163712	T;P - Signal transduction mechanisms;Inorganic ion transport and metabolism	fecR Fe2+-dicitrate sensor, membrane component protein 4048630:4049580 forward
fhaB_1	Hsero_1000	166.894	118.025	26.9704	13.5256	-5.58347	7.6192e-07	9.48255e-06	-2.56781	1.40219e-06	U - Intracellular trafficking, secretion, and vesicular transport	fhaB filamentous hemagglutinin outer membrane protein 1103337:1108043 forward
fhaC_1	Hsero_1001	119.633	117.981	38.2339	20.0627	-3.2389	1.52688e-19	6.11262e-18	-1.77669	0.00137201	U - Intracellular trafficking, secretion, and vesicular transport	fhaC hemolysin activation/secretion protein 1108052:1109749 forward
fhaC_2	Hsero_3252	61.1431	40.7755	5.49388	1.40014	-11.8295	3.12091e-06	3.41523e-05	-3.7983	1.30194e-07	U - Intracellular trafficking, secretion, and vesicular transport	fhaC hemolysin activation/secretion protein 3716538:3718292 reverse
fixG	Hsero_3200	286.31	495.328	35.0489	18.6155	-11.6036	0.00093735	0.00547148	-3.62439	5.65422e-05	C - Energy production and conversion	fixG iron-sulfur 4Fe-4S ferredoxin transmembrane protein 3661203:3662660 reverse
fixI	Hsero_3205	160.605	169.592	100.499	31.4248	-2.04625	1.07559e-06	1.30483e-05	-1.2024	0.0129052	P - Inorganic ion transport and metabolism	fixI cation transport P-type ATPase protein 3666315:3668834 reverse
fixN	Hsero_3203	1144.54	713.863	149.668	54.5169	-7.23473	0.000114344	0.000860985	-3.01623	1.201e-07	C - Energy production and conversion	fixN cbb3-type cytochrome c oxidase, subunit I transmembrane protein 3664570:3665997 reverse
fixO	Hsero_3202	2111.93	1494.85	270.178	55.0293	-9.92699	5.18168e-08	7.70675e-07	-3.42976	8.13932e-11	C - Energy production and conversion	fixO cbb3-type cytochrome c oxidase, subunit II transmembrane protein 3663942:3664556 reverse
fixP	Hsero_3201	400.215	380.295	66.483	25.9779	-6.70692	1.78586e-105	9.03083e-104	-2.90083	1.26629e-07	C - Energy production and conversion	fixP cbb3-type cytochrome c oxidase, subunit III transmembrane protein 3662818:3663750 reverse
fkpA	Hsero_1633	22.5868	0.55836	40.5116	32.2252	3.98831	0.00480181	0.0222499	2.05967	0.0334799	O - Posttranslational modification, protein turnover, chaperones	fkpA FKBP-type peptidyl-prolyl cis-trans isomerase I protein 1855704:1856060 reverse
flgN	Hsero_2030	302.025	277.505	129.537	85.169	-2.1442	2.07289e-24	8.65928e-23	-1.12104	0.0553925	N;U;O - Cell motility;Intracellular trafficking, secretion, and vesicular transport;Posttranslational modification, protein turnover, chaperones	flgN flagellar biosynthesis/type III secretory pathway chaperone protein 2295283:2295741 reverse
fliD_1	Hsero_2067	111.307	90.5803	214.726	110.023	2.02514	6.25455e-12	1.48747e-10	0.934791	0.05756	N - Cell motility	fliD flagellar hook-associated 2 protein 2328534:2330606 reverse
fliE	Hsero_2061	556.85	719.167	261.074	188.658	-2.25737	5.17301e-05	0.000425534	-1.1764	0.027127	N;U - Cell motility;Intracellular trafficking, secretion, and vesicular transport	fliE flagellar hook-basal body protein 2324933:2325289 forward
fliK_1	Hsero_1928	129.377	136.868	72.4895	14.7141	-2.70722	9.46784e-06	9.18858e-05	-1.57932	0.0113249	N - Cell motility	fliK flagellar hook-length control protein 2185158:2185658 forward
fliL	Hsero_2053	235.004	280.072	592.955	358.457	2.32284	0	0	1.16815	0.0254667	N - Cell motility	fliL flagellar FliL transmembrane protein 2317240:2317755 reverse
folE	Hsero_4746	21.081	0.260568	52.0949	24.9667	4.58346	0.0011968	0.00672448	2.12818	0.00468223	H - Coenzyme transport and metabolism	folE GTP cyclohydrolase I protein 5443175:5443939 reverse
ftsN	Hsero_4354	99.1487	57.0821	225.461	68.539	2.28287	0.00491825	0.0226315	1.0417	0.0713218	D - Cell cycle control, cell division, chromosome partitioning	ftsN cell division protein 4983786:4984445 reverse
fumA	Hsero_1543	101.769	59.852	156.319	57.9471	1.67128	0.0168823	0.063409	0.582282	0.245518	C - Energy production and conversion	fumA fumarate hydratase protein 1777001:1778542 reverse
fusA_1	Hsero_0111	158.896	86.0375	450.04	212.779	3.41425	3.30846e-14	1.01235e-12	1.67425	0.000521302	J - Translation, ribosomal structure and biogenesis	fusA elongation factor G1 (EF-G1) protein 129549:131654 forward
gabD1	Hsero_1077	10.2312	8.49397	31.1452	14.9692	3.10157	4.04239e-05	0.000341294	1.53226	0.0439092	C - Energy production and conversion	gabD1 NADP-dependent succinate-semialdehyde dehydrogenase protein 1189835:1191289 reverse
galE_2	Hsero_2010	17.43	24.9168	3.73711	0.10823	-10.3239	5.74183e-06	5.85643e-05	-3.63927	0.00065017	M - Cell wall	galE UDP-glucose 4-epimerase protein 2272850:2273881 forward
galE_4	Hsero_4194	167.484	119.898	535.054	328.735	3.78729	0	0	1.88741	0.000152654	M;G - Cell wall	galE UDP-galactose-4-epimerase protein 4799396:4800469 forward
galT	Hsero_4219	86.1993	35.687	161.808	110.367	2.8203	3.73468e-05	0.000318947	1.49879	0.00336712	C - Energy production and conversion	galT galactose-1-phosphate uridylyltransferase protein 4825974:4826984 forward
galU_2	Hsero_2666	23.495	14.4539	0.347827	0.48352	-36.233	3.66608e-05	0.000314497	-4.99999	0.000492084	M - Cell wall	galU UTP-glucose-1-phosphate uridylyltransferase protein 3046595:3047518 forward
gcpE	Hsero_2953	84.4702	36.9313	142.501	82.3328	2.33851	0.00124229	0.00693947	1.18388	0.0178757	I - Lipid transport and metabolism	gcpE 4-hydroxy-3-methylbut-2-en-1-yl diphosphate synthase protein 3360181:3361443 reverse
gidA	Hsero_4790	28.2963	18.6004	68.8101	28.7194	2.61945	1.21058e-06	1.4539e-05	1.25833	0.0291325	D - Cell cycle control, cell division, chromosome partitioning	gidA glucose inhibited division GidA protein 5493579:5495507 reverse
gidB	Hsero_4789	219.309	239.676	119.374	36.4332	-2.42356	4.31728e-11	9.47042e-10	-1.44382	0.0129645	M - Cell wall	gidB methyltransferase GidB (glucose inhibited division protein B) protein 5493107:5493526 reverse
glcE	Hsero_3826	101.081	66.8139	16.9623	10.7556	-4.80588	7.77746e-05	0.000613512	-2.28871	0.000672183	C - Energy production and conversion	glcE glycolate oxidase iron-sulfur subunit oxidoreductase protein 4381829:4382908 reverse
glcF	Hsero_3825	54.0554	46.2712	21.168	14.2644	-2.24857	8.5397e-06	8.38952e-05	-1.18181	0.0843779	C - Energy production and conversion	glcF glycolate oxidase, iron-sulfur subunit oxidoreductase protein 4380559:4381803 reverse
glnH_1	Hsero_0063	17.8923	41.9113	80.3479	65.8703	3.06622	1.73803e-05	0.000160259	1.63776	0.0218429	E - Amino acid transport and metabolism	glnH ABC-type glutamine transport system, periplasmic component protein 76570:77349 forward
glnK	Hsero_0084	26.5306	13.5242	62.5718	46.7859	3.44345	9.57166e-08	1.38085e-06	1.80861	0.0404382	E - Amino acid transport and metabolism	glnK nitrogen regulatory PII-like protein 99052:99390 forward
gloA_2	Hsero_0710	31.0911	16.4863	97.4647	42.8297	3.71878	3.93765e-10	7.78455e-09	1.78001	0.0278107	E - Amino acid transport and metabolism	gloA lactoylglutathione lyase protein 772917:773315 forward
glpD2	Hsero_0966	27.9181	21.1947	42.3491	42.7683	2.18361	1.85729e-05	0.000168985	1.22201	0.0847768	C - Energy production and conversion	glpD2 glycerol-3-phosphate dehydrogenase protein 1059643:1061175 forward
gltA	Hsero_2970	113.331	53.5048	156.359	98.984	1.93205	0.0120089	0.0479664	0.931254	0.0475214	C - Energy production and conversion	gltA citrate synthase protein 3383017:3384387 reverse
gltK_2	Hsero_3855	22.7253	17.184	139.916	42.6873	5.56457	5.52609e-06	5.66042e-05	2.31779	0.00097787	E - Amino acid transport and metabolism	gltK ABC-type glutamate/aspartate transport system, permease component protein 4412649:4413344 reverse
gltL_2	Hsero_3854	78.2779	71.6401	152.981	92.3881	2.06034	7.47624e-12	1.76925e-10	0.999908	0.0767941	E - Amino acid transport and metabolism	gltL ABC-type glutamate/aspartate transport system, ATPase component protein 4411837:4412565 reverse
gltX_1	Hsero_3081	14.3402	12.2434	49.2401	21.352	3.34392	1.1998e-07	1.69027e-06	1.61415	0.0191105	J - Translation, ribosomal structure and biogenesis	gltX glutamyl-tRNA synthetase protein 3534269:3535717 reverse
glyA	Hsero_1223	77.4711	46.2712	494.608	151.436	6.32127	7.93268e-09	1.30509e-07	2.51462	1.72603e-05	E - Amino acid transport and metabolism	glyA serine hydroxymethyltransferase protein 1381528:1382772 forward
glyQ	Hsero_0717	56.0808	19.9769	92.0763	63.5118	2.58492	0.00195205	0.0102488	1.37835	0.0127033	J - Translation, ribosomal structure and biogenesis	glyQ glycyl-tRNA synthetase alpha chain protein 781830:782747 reverse
glyS	Hsero_0716	27.9281	20.6759	63.1873	22.802	2.22306	0.000100049	0.000765342	0.986613	0.0929239	J - Translation, ribosomal structure and biogenesis	glyS glycyl-tRNA synthetase beta chain protein 779632:781752 reverse
goaG	Hsero_1082	10.6525	13.3823	116.664	35.3128	7.66928	4.42715e-06	4.62348e-05	2.77023	3.70367e-05	E - Amino acid transport and metabolism	goaG 4-aminobutyrate aminotransferase protein 1196209:1197489 reverse
gpmB_1	Hsero_0410	131.266	83.1332	206.787	113.078	1.88089	0.000252038	0.00171258	0.84919	0.105077	G - Carbohydrate transport and metabolism	gpmB phosphoglycerate mutase 2 protein 445020:445664 forward
greA_1	Hsero_1380	48.113	17.5515	109.826	55.2612	3.17642	2.94665e-05	0.000258788	1.59251	0.0195973	K - Transcription	greA transcription elongation factor protein 1578502:1578978 forward
groES	Hsero_4440	25.3568	47.6397	4.04266	3.51236	-7.69721	0.00591247	0.0262509	-2.90444	0.0363866	O - Posttranslational modification, protein turnover, chaperones	groES chaperonin GroES protein 5074655:5074972 forward
groES1	Hsero_0997	524.349	387.024	4133.91	4229.75	11.5631	0	0	3.6307	0.00098443	O - Posttranslational modification, protein turnover, chaperones	groES1 co-chaperonin GroES (HSP10) protein 1100085:1100375 reverse
gst_7	Hsero_4283	72.4528	28.9631	109.878	86.0769	2.44059	0.00159001	0.0085825	1.32736	0.018468	O - Posttranslational modification, protein turnover, chaperones	gst glutathione S-transferase protein 4900833:4901534 reverse
guaA	Hsero_2206	101.82	52.1798	180.972	83.9977	2.17119	0.000606749	0.00373216	1.01744	0.0375196	F - Nucleotide transport and metabolism	guaA GMP synthase protein 2483997:2485589 forward
gyrA	Hsero_3695	101.151	99.8178	177.336	161.25	2.12018	2.22045e-16	8.08108e-15	1.14767	0.0628881	L - DNA Replication, recombination and repair	gyrA DNA gyrase subunit A protein 4229862:4232507 reverse
gyrB	Hsero_0003	41.4504	24.9666	79.2226	44.0247	2.33911	2.95551e-05	0.000259092	1.16935	0.0224267	L - DNA Replication, recombination and repair	gyrB DNA gyrase subunit B protein 3255:5753 forward
hisD	Hsero_4069	33.4388	42.0766	116.648	35.6197	2.44997	0.00189444	0.00997904	1.12329	0.0765434	E - Amino acid transport and metabolism	hisD histidinol dehydrogenase oxidoreductase protein 4662025:4663341 reverse
hisF_2	Hsero_4204	182.743	99.4056	496.428	378.174	3.91092	0	0	1.99523	0.000352678	E - Amino acid transport and metabolism	hisF imidazoleglycerol-phosphate synthase protein 4809723:4810484 forward
hisH_2	Hsero_4203	492.445	303.748	996.895	471.715	2.32608	1.99717e-08	3.1457e-07	1.11847	0.0194923	E - Amino acid transport and metabolism	hisH glutamine amidotransferase protein 4809112:4809720 forward
hisJ_2	Hsero_4325	60.0504	40.0623	112.251	67.3444	2.2605	8.79208e-07	1.08215e-05	1.13824	0.0468098	T;E - Signal transduction mechanisms;Amino acid transport and metabolism	hisJ ABC-type amino acid transport/signal transduction systems, periplasmic component/domain protein 4949572:4950387 forward
holA	Hsero_0593	43.4795	25.6008	115.323	90.2305	3.75133	3.64153e-14	1.10025e-12	1.94145	0.000808786	L - DNA Replication, recombination and repair	holA DNA polymerase III (delta subunit) protein 650901:651920 reverse
hppA	Hsero_1172	190.106	275.41	94.7392	28.8908	-3.0966	0.00078592	0.00469597	-1.80498	0.000341261	C - Energy production and conversion	hppA V-type H(+)-translocating pyrophosphatase protein 1337609:1339657 forward
hrcA	Hsero_0609	52.7438	48.2354	118.999	53.2957	2.14791	2.05646e-09	3.68628e-08	0.982455	0.0952264	K - Transcription	hrcA heat-inducible transcription repressor transcription regulator protein 665396:666424 reverse
Hsero_0006	Hsero_0006	78.8218	87.8136	30.0552	26.422	-2.34596	2.25855e-09	4.01854e-08	-1.17763	0.0305627	R - General function prediction only	Hsero_0006 reverse transcriptase of bacterial retrotransposons protein 8177:11245 forward
Hsero_0007	Hsero_0007	132.472	131.696	53.2445	36.6737	-2.33454	6.9118e-14	2.04179e-12	-1.23293	0.0348446	S - Function unknown	Hsero_0007 conserved hypothetical protein 11346:12347 forward
Hsero_0037	Hsero_0037	3.25402	0.321766	50.8416	16.7675	23.5865	6.1748e-07	7.8424e-06	4.41694	6.865e-07	G;E;P;R - Carbohydrate transport and metabolism;Amino acid transport and metabolism;Inorganic ion transport and metabolism;General function prediction only	Hsero_0037 permeases of the major facilitator superfamily protein 48997:50235 reverse
Hsero_0038	Hsero_0038	19.1061	30.7006	619.094	167.847	18.5648	2.50446e-07	3.33281e-06	4.06123	6.41809e-06	K - Transcription	Hsero_0038 transcription regulator protein 50457:51365 forward
Hsero_0039	Hsero_0039	14.8567	18.7	2026.07	948.165	111.41	0	0	6.6847	4.01175e-27	C - Energy production and conversion	Hsero_0039 acyl-CoA transferase protein 51384:52886 reverse
Hsero_0041	Hsero_0041	0.725968	3.73285	42.13	21.7007	17.9564	5.04929e-13	1.3476e-11	4.05178	2.0196e-07	S - Function unknown	Hsero_0041 membrane protein 54162:56297 forward
Hsero_0042	Hsero_0042	7.4432	3.36654	37.9956	10.2261	5.36582	0.00439863	0.0208191	2.26545	0.0116327	M - Cell wall	Hsero_0042 periplasmic binding protein 56383:57507 forward
Hsero_0061	Hsero_0061	36.5387	29.0219	88.6598	48.3576	2.63265	1.99655e-10	4.08146e-09	1.32933	0.0276355	E - Amino acid transport and metabolism	Hsero_0061 ornithine cyclodeaminase protein 74416:75459 forward
Hsero_0068	Hsero_0068	277.678	514.561	61.0395	80.09	-4.47344	0.0116949	0.0469751	-2.01677	0.021154	S - Function unknown	Hsero_0068 conserved hypothetical protein 80685:80942 reverse
Hsero_0071	Hsero_0071	78.1289	115.436	185.627	157.503	2.22714	1.54199e-07	2.13479e-06	1.19314	0.0556106	S - Function unknown	Hsero_0071 proline rich signal peptide protein 84537:85187 reverse
Hsero_0080	Hsero_0080	24.7098	26.902	5.22588	1.45292	-6.56081	2.85806e-08	4.37264e-07	-2.85582	0.0159599	I - Lipid transport and metabolism	Hsero_0080 CDP-alcohol phosphatidyltransferase protein 95193:95807 reverse
Hsero_0144	Hsero_0144	250.436	73.3076	283.67	247.508	2.0751	0.0497991	0.147806	1.12573	0.0905831	O - Posttranslational modification, protein turnover, chaperones	Hsero_0144 antioxidant (peroxidase) oxidoreductase protein 150054:150692 forward
Hsero_0153	Hsero_0153	203.481	283.518	80.4691	49.5291	-2.98137	0.000150016	0.00109359	-1.6216	0.00358546	C - Energy production and conversion	Hsero_0153 cytochrome c553 protein 160111:160773 forward
Hsero_0156	Hsero_0156	88.0626	141.195	42.1579	25.3378	-2.70472	0.00982661	0.0405559	-1.48987	0.017094	R - General function prediction only	Hsero_0156 sugar transferase protein 164542:165189 forward
Hsero_0183	Hsero_0183	36.3779	22.1976	67.5233	49.7519	2.52335	4.35254e-06	4.56753e-05	1.35311	0.0158539	O - Posttranslational modification, protein turnover, chaperones	Hsero_0183 ATP-dependent protease HslVU (ClpYQ), ATPase subunit heat shock protein 192695:194041 forward
Hsero_0195	Hsero_0195	35.7313	59.4213	15.6382	7.68359	-3.2487	0.00877877	0.0368325	-1.80776	0.00506025	G - Carbohydrate transport and metabolism	Hsero_0195 glucoamylase protein 206791:208578 forward
Hsero_0198	Hsero_0198	68.756	36.3566	147.052	116.435	3.16245	1.57651e-09	2.84721e-08	1.69969	0.00302525	S - Function unknown	Hsero_0198 transmembrane protein 210527:211162 forward
Hsero_0223	Hsero_0223	786.641	1039.24	463.674	123.328	-2.65494	0.000153948	0.0011138	-1.55723	0.00284313	S - Function unknown	Hsero_0223 conserved hypothetical protein 231806:231997 forward
Hsero_0251	Hsero_0251	18.1945	10.6312	38.567	32.7633	3.11759	2.58766e-06	2.88425e-05	1.69726	0.0844889	J - Translation, ribosomal structure and biogenesis	Hsero_0251 heat shock protein 15 260128:260502 forward
Hsero_0254	Hsero_0254	240.695	100.725	278.145	303.835	2.15305	0.00513913	0.0234235	1.23165	0.11903	I - Lipid transport and metabolism	Hsero_0254 acyl-CoA dehydrogenase protein 261991:263781 forward
Hsero_0261	Hsero_0261	282.161	173.538	25.2072	8.32223	-10.8576	8.3262e-05	0.00065145	-3.61762	6.82266e-06	S - Function unknown	Hsero_0261 hypothetical protein 273539:273793 reverse
Hsero_0266	Hsero_0266	383.243	360.957	141.393	85.6985	-2.60359	2.75094e-43	1.27072e-41	-1.42305	0.00872492	K - Transcription	Hsero_0266 transcription regulator protein 279396:280061 reverse
Hsero_0267	Hsero_0267	61.9719	38.4217	128.727	69.5243	2.48933	2.33679e-07	3.13574e-06	1.25095	0.0208766	M - Cell wall	Hsero_0267 transport/efflux transmembrane protein 280207:281337 forward
Hsero_0352	Hsero_0352	78.3671	110.384	317.936	151.326	3.1243	0	0	1.53045	0.0375856	S - Function unknown	Hsero_0352 conserved hypothetical protein 388988:389173 reverse
Hsero_0371	Hsero_0371	109.371	93.8894	13.1972	10.7916	-6.73255	4.09163e-26	1.78693e-24	-2.71209	0.00131203	S - Function unknown	Hsero_0371 exported protein 404543:404956 reverse
Hsero_0372	Hsero_0372	79.8829	77.0155	29.2174	20.3078	-2.51724	7.08229e-10	1.35551e-08	-1.33859	0.0790162	S - Function unknown	Hsero_0372 conserved hypothetical protein 405313:405840 reverse
Hsero_0383	Hsero_0383	52.8376	78.2572	15.4744	14.6856	-3.45934	0.000629936	0.00386984	-1.7236	0.0328237	S - Function unknown	Hsero_0383 transmembrane protein 418751:419290 forward
Hsero_0384	Hsero_0384	12.1311	1.01701	34.4348	10.6374	4.25641	0.0122326	0.0487465	1.93968	0.0705639	O - Posttranslational modification, protein turnover, chaperones	Hsero_0384 bacterioferritin comigratory protein 419394:419981 reverse
Hsero_0395	Hsero_0395	7.65762	15.3807	44.6377	38.9547	4.55691	3.78725e-09	6.45176e-08	2.2269	0.045143	S - Function unknown	Hsero_0395 hypothetical protein 430157:430480 forward
Hsero_0425	Hsero_0425	46.6868	53.5845	203.202	168.38	4.66008	0	0	2.25688	0.001091	S - Function unknown	Hsero_0425 signal peptide protein 458713:459177 reverse
Hsero_0447	Hsero_0447	24.8375	6.90335	97.3914	29.253	4.86688	0.000497465	0.00313214	2.13809	0.0104005	K;R - Transcription;General function prediction only	Hsero_0447 GNAT family acetyltransferase protein 486450:486911 forward
Hsero_0464	Hsero_0464	51.156	26.0299	138.055	69.4723	3.39227	1.51042e-09	2.7485e-08	1.68236	0.00758319	K - Transcription	Hsero_0464 transcription regulator protein 507263:507844 forward
Hsero_0474	Hsero_0474	455.932	285.942	106.761	59.1845	-3.54538	0.00119472	0.00672436	-1.88463	0.000639218	S - Function unknown	Hsero_0474 conserved hypothetical protein 515907:516776 forward
Hsero_0489	Hsero_0489	79.2563	68.976	28.5682	14.3605	-2.74233	1.54021e-10	3.23108e-09	-1.54544	0.0357863	K - Transcription	Hsero_0489 TetR family transcription regulator protein 534412:535041 reverse
Hsero_0515	Hsero_0515	880.459	698.794	243.243	48.2025	-4.87479	2.61026e-10	5.22488e-09	-2.40435	3.00085e-06	S - Function unknown	Hsero_0515 hypothetical protein 563045:563665 reverse
Hsero_0524	Hsero_0524	26.7117	43.479	4.67348	3.87303	-6.53777	0.00074334	0.00449183	-2.67912	0.00294428	K - Transcription	Hsero_0524 LysR family transcription regulator protein 570541:571434 forward
Hsero_0526	Hsero_0526	49.9997	61.6677	4.5513	7.90855	-7.12323	3.33657e-14	1.01449e-12	-2.61785	0.000936517	P - Inorganic ion transport and metabolism	Hsero_0526 cation efflux protein 573802:574719 forward
Hsero_0532	Hsero_0532	14.3164	8.77371	48.6487	18.2258	3.64381	1.68446e-07	2.2989e-06	1.71127	0.0089484	G;E - Carbohydrate transport and metabolism;Amino acid transport and metabolism	Hsero_0532 dihydroxyacid dehydratase/phosphogluconate dehydratase protein 581219:583081 forward
Hsero_0538	Hsero_0538	49.4252	47.4086	8.99271	6.31841	-5.02506	1.81288e-12	4.6325e-11	-2.33294	0.000624743	T;N - Signal transduction mechanisms;Cell motility	Hsero_0538 methyl-accepting chemotaxis transducer transmembrane protein 590869:592512 forward
Hsero_0539	Hsero_0539	35.9976	49.8336	16.2609	5.98356	-3.08381	0.000177022	0.00126362	-1.79521	0.00744538	P - Inorganic ion transport and metabolism	Hsero_0539 ABC-type nitrate/sulfonate/bicarbonate transport system, hybrid ATPase/permease components protein 592577:593920 reverse
Hsero_0547	Hsero_0547	57.3099	51.7578	29.252	8.36158	-2.37708	9.50997e-05	0.0007345	-1.43096	0.00965846	T - Signal transduction mechanisms	Hsero_0547 multi-sensor hybrid histidine kinase protein 602466:605003 reverse
Hsero_0564	Hsero_0564	9.20117	1.39151	17.9486	13.255	3.728	0.00595158	0.0263758	1.93578	0.0965643	Q;R - Secondary metabolites biosynthesis, transport and catabolism;General function prediction only	Hsero_0564 SAM-dependent methyltransferase protein 620559:621131 forward
Hsero_0581	Hsero_0581	6.21822	0	15.7071	9.09781	5.05932	0.00440303	0.0208191	2.3224	0.0490991	K - Transcription	Hsero_0581 transcription regulator protein 639729:640526 reverse
Hsero_0588	Hsero_0588	51.3171	34.4174	0	3.74989	-10.905	1.80624e-05	0.00016506	-3.64743	0.00541442	S - Function unknown	Hsero_0588 membrane protein 646487:646903 reverse
Hsero_0591	Hsero_0591	2.91205	0.467921	18.861	12.3229	11.6439	1.4051e-06	1.67082e-05	3.54971	0.0371834	S - Function unknown	Hsero_0591 inner membrane protein 649112:649537 reverse
Hsero_0648	Hsero_0648	661.958	426.833	140.196	130.079	-3.1951	0.000960508	0.00559307	-1.59946	0.0041684	S - Function unknown	Hsero_0648 transmembrane protein 712921:713649 forward
Hsero_0669	Hsero_0669	28.7161	28.3006	0	3.79205	-7.17153	7.64409e-06	7.58724e-05	-3.05224	0.0711886	S - Function unknown	Hsero_0669 transmembrane protein 732733:733056 forward
Hsero_0713	Hsero_0713	18.5102	7.4077	30.04	22.2632	2.54739	0.00489849	0.0225838	1.37541	0.0668112	R - General function prediction only	Hsero_0713 metal-dependent hydrolase protein 777094:777981 reverse
Hsero_0731	Hsero_0731	23.4616	20.9702	6.45823	1.71632	-4.35618	9.93716e-06	9.60525e-05	-2.35302	0.0260116	S - Function unknown	Hsero_0731 conserved hypothetical protein 798392:799237 reverse
Hsero_0736	Hsero_0736	87.79	67.558	22.4357	4.7952	-4.89327	6.76662e-08	9.94093e-07	-2.46352	9.29692e-06	S - Function unknown	Hsero_0736 VGR-related protein 803061:805925 reverse
Hsero_0737	Hsero_0737	141.361	102.436	19.0725	14.1027	-5.83285	9.05852e-08	1.31076e-06	-2.5291	0.000170103	S - Function unknown	Hsero_0737 transmembrane protein 805963:806754 reverse
Hsero_0738	Hsero_0738	51.5738	55.05	28.6318	2.81928	-3.29872	0.000978785	0.00565154	-1.84065	0.00262534	S - Function unknown	Hsero_0738 conserved hypothetical protein 806751:808097 reverse
Hsero_0739	Hsero_0739	408.785	243.378	38.567	19.9984	-8.82906	0.000304224	0.0020355	-3.21748	1.04836e-06	S - Function unknown	Hsero_0739 transmembrane protein 808195:808719 reverse
Hsero_0740	Hsero_0740	63.5035	57.9019	29.5884	2.12749	-3.85612	0.000272765	0.00183781	-2.04495	0.00638585	S - Function unknown	Hsero_0740 lipoprotein 809228:809857 forward
Hsero_0741	Hsero_0741	160.948	200.926	16.679	29.4281	-6.24234	2.819e-12	7.01682e-11	-2.42342	0.000341521	S - Function unknown	Hsero_0741 conserved hypothetical protein 809942:810442 forward
Hsero_0742	Hsero_0742	278.036	200.272	16.4152	12.3103	-13.2142	2.41308e-09	4.24632e-08	-3.70526	3.27706e-10	S - Function unknown	Hsero_0742 conserved hypothetical protein 810454:811941 forward
Hsero_0745	Hsero_0745	22.3565	17.2864	5.22588	0.484306	-6.21656	1.79738e-05	0.000164783	-2.87379	0.000659492	S - Function unknown	Hsero_0745 conserved hypothetical protein 813097:814941 forward
Hsero_0746	Hsero_0746	120.56	80.6172	13.0575	3.40339	-9.99792	3.47374e-06	3.77553e-05	-3.51905	1.92141e-07	S - Function unknown	Hsero_0746 conserved hypothetical protein 814905:815987 forward
Hsero_0749	Hsero_0749	66.9305	45.5743	1.71684	1.31263	-29.4736	1.56624e-07	2.16213e-06	-4.85603	1.13954e-07	S - Function unknown	Hsero_0749 conserved hypothetical protein 821697:822632 forward
Hsero_0754	Hsero_0754	128.099	130.413	42.5861	44.0529	-2.37102	5.70752e-14	1.70304e-12	-1.1496	0.0583755	S - Function unknown	Hsero_0754 hypothetical protein 829254:830219 forward
Hsero_0755	Hsero_0755	128.947	85.7067	12.8215	12.2783	-6.78505	1.33159e-05	0.000125925	-2.67804	4.53276e-05	S - Function unknown	Hsero_0755 conserved hypothetical protein 830344:831471 forward
Hsero_0757	Hsero_0757	145.797	83.4094	8.46625	2.03696	-17.8181	0.000368833	0.00240417	-4.36845	3.5741e-08	S - Function unknown	Hsero_0757 conserved hypothetical protein 832436:833422 reverse
Hsero_0759	Hsero_0759	178.931	136.936	22.9415	3.51098	-10.8329	1.07864e-11	2.49124e-10	-3.58793	9.38045e-10	S - Function unknown	Hsero_0759 conserved hypothetical protein 837325:838851 reverse
Hsero_0760	Hsero_0760	198.341	126.709	11.2113	14.7192	-9.94274	2.40971e-05	0.000215171	-3.14995	0.000419565	S - Function unknown	Hsero_0760 conserved hypothetical protein 838891:839148 reverse
Hsero_0761	Hsero_0761	335.978	322.969	65.0436	39.0926	-5.02777	1.56361e-75	7.82455e-74	-2.37505	1.98204e-05	S - Function unknown	Hsero_0761 transmembrane protein 839239:840078 reverse
Hsero_0762	Hsero_0762	198.495	251.064	29.1063	10.8803	-8.95425	1.84957e-12	4.70123e-11	-3.33209	4.06843e-09	S - Function unknown	Hsero_0762 hypothetical protein 840383:841696 reverse
Hsero_0763	Hsero_0763	94.5439	83.6136	21.0338	3.56024	-6.45193	4.3273e-16	1.56303e-14	-2.85384	2.31431e-07	S - Function unknown	Hsero_0763 VGR-related protein 841882:844830 forward
Hsero_0764	Hsero_0764	99.4145	95.1031	36.6229	24.9793	-2.50887	7.6742e-12	1.79838e-10	-1.33864	0.0327991	S - Function unknown	Hsero_0764 conserved hypothetical protein 844827:845765 forward
Hsero_0765	Hsero_0765	161.448	117.714	46.291	8.04374	-4.64303	6.76566e-06	6.81389e-05	-2.349	0.000565325	S - Function unknown	Hsero_0765 conserved hypothetical protein 845762:846247 forward
Hsero_0766	Hsero_0766	64.5328	95.4389	7.14204	4.51285	-10.9244	7.31071e-06	7.28644e-05	-3.48947	7.81481e-05	S - Function unknown	Hsero_0766 hypothetical protein 846265:846759 forward
Hsero_0767	Hsero_0767	236.025	155.705	25.8146	16.597	-7.32702	1.26274e-05	0.000119649	-2.89367	2.34355e-05	S - Function unknown	Hsero_0767 conserved hypothetical protein 846883:847380 forward
Hsero_0768	Hsero_0768	92.1941	63.4958	35.3635	10.0178	-2.8222	0.0012546	0.00698388	-1.66892	0.00284238	S - Function unknown	Hsero_0768 conserved hypothetical protein 847406:849568 forward
Hsero_0839	Hsero_0839	93.8058	103.769	35.0489	21.6032	-2.77285	8.84972e-14	2.56109e-12	-1.51237	0.0363751	R - General function prediction only	Hsero_0839 ATPase/kinase protein 926392:926877 reverse
Hsero_0850	Hsero_0850	63.76	83.9512	14.7545	14.7141	-3.98675	5.98776e-07	7.63003e-06	-1.91365	0.0191224	S - Function unknown	Hsero_0850 conserved hypothetical protein 937896:938396 forward
Hsero_0851	Hsero_0851	17.5642	5.80585	31.2031	24.7604	3.0251	0.00158115	0.00854426	1.64409	0.0547861	S - Function unknown	Hsero_0851 transmembrane protein 938428:939045 forward
Hsero_0854	Hsero_0854	91.5793	45.8613	331.872	112.907	4.01649	1.35585e-07	1.88797e-06	1.85298	0.00129416	S - Function unknown	Hsero_0854 conserved hypothetical protein 941521:942072 forward
Hsero_0855	Hsero_0855	148.999	155.727	12.8799	5.37138	-13.2712	1.01413e-53	4.87187e-52	-3.87103	3.59001e-11	T - Signal transduction mechanisms	Hsero_0855 transmembrane protein 943015:945135 forward
Hsero_0856	Hsero_0856	214.253	214.23	22.6034	5.15507	-13.103	7.0159e-62	3.40449e-60	-3.89329	2.70596e-11	V - Defense mechanisms	Hsero_0856 inner membrane transmembrane (Na+-driven multidrug efflux pump) protein 945119:946483 reverse
Hsero_0867	Hsero_0867	39.5472	19.6213	193.41	59.2198	5.19356	5.59877e-06	5.72266e-05	2.2287	0.0015521	S - Function unknown	Hsero_0867 conserved hypothetical protein 962336:962782 forward
Hsero_0874	Hsero_0874	67.0174	37.1174	121.168	89.3545	2.54992	2.68435e-06	2.98509e-05	1.36958	0.0291672	S - Function unknown	Hsero_0874 conserved hypothetical protein 969060:969494 reverse
Hsero_0921	Hsero_0921	200.177	291.451	67.2001	69.5543	-2.86163	0.000929627	0.005433	-1.42702	0.0131901	S - Function unknown	Hsero_0921 hypothetical protein 1004056:1004715 forward
Hsero_0927	Hsero_0927	9.17714	2.08182	27.1323	9.62369	4.07319	0.000888558	0.00523117	1.89046	0.0336253	I - Lipid transport and metabolism	Hsero_0927 acyl-CoA dehydrogenase oxidoreductase protein 1010347:1011495 forward
Hsero_0945	Hsero_0945	89.8795	108.131	19.4473	9.95989	-5.35294	1.8179e-15	6.19376e-14	-2.5121	0.000109804	K - Transcription	Hsero_0945 transcription regulator protein 1034568:1035509 forward
Hsero_0999	Hsero_0999	380.518	501.87	63.4968	28.97	-7.59289	3.36709e-09	5.77697e-08	-3.04708	1.82803e-08	S - Function unknown	Hsero_0999 SEL1 subfamily TPR repeatcontaining protein 1102194:1103180 forward
Hsero_1022	Hsero_1022	14.9729	7.44784	30.4931	25.274	3.13578	6.44349e-05	0.000518501	1.70188	0.00612937	C - Energy production and conversion	Hsero_1022 NAD-dependent aldehyde dehydrogenase protein 1129918:1132299 reverse
Hsero_1038	Hsero_1038	38.6422	35.3348	17.9583	3.22812	-3.06457	0.000346923	0.00228304	-1.79144	0.00712807	G - Carbohydrate transport and metabolism	Hsero_1038 ABC-type sugar transport system, ATPase component protein 1148902:1150458 forward
Hsero_1040	Hsero_1040	47.6314	33.5626	6.76422	6.79816	-4.75314	8.69095e-06	8.52068e-05	-2.15254	0.00271276	G;E - Carbohydrate transport and metabolism;Amino acid transport and metabolism	Hsero_1040 dihydroxyacid dehydratase/phosphogluconate dehydratase protein 1151844:1153601 forward
Hsero_1043	Hsero_1043	104.539	64.9516	5.11579	3.9741	-14.7894	3.95032e-05	0.000335882	-3.85567	1.91907e-07	M - Cell wall	Hsero_1043 outer membrane (porin) protein 1156070:1157137 forward
Hsero_1045	Hsero_1045	23.0134	24.6527	0.378553	2.49961	-9.50605	1.28475e-07	1.80467e-06	-3.29676	0.00530152	K - Transcription	Hsero_1045 transcription regulator protein 1158228:1159076 reverse
Hsero_1048	Hsero_1048	26.4852	58.2078	0	0.615389	-59.9535	0.010071	0.0413512	-6.26531	0.000220985	S - Function unknown	Hsero_1048 conserved hypothetical protein 1161539:1161901 forward
Hsero_1050	Hsero_1050	24.3591	42.3872	6.77262	7.489	-3.72684	0.0105272	0.0428581	-1.79502	0.0272812	G - Carbohydrate transport and metabolism	Hsero_1050 ABC-type sugar transport system, permease component protein 1163660:1164703 forward
Hsero_1058	Hsero_1058	12.3762	13.8037	0	2.88409	-4.4882	0.00871617	0.0366338	-2.32724	0.111377	R - General function prediction only	Hsero_1058 3-oxoacyl-[acyl-carrier-protein] reductase protein 1171451:1172302 forward
Hsero_1085	Hsero_1085	36.569	37.6671	79.9228	47.8685	2.1658	1.94142e-07	2.63463e-06	1.06761	0.066852	R - General function prediction only	Hsero_1085 hemolysin protein 1200496:1201818 forward
Hsero_1110	Hsero_1110	10.8267	14.5909	35.4689	23.1436	2.89766	8.89795e-06	8.70586e-05	1.50544	0.0678222	K - Transcription	Hsero_1110 LysR family transcription regulator protein 1261673:1262560 forward
Hsero_1121	Hsero_1121	186.141	143.097	394.658	142.49	2.04485	4.11258e-06	4.36133e-05	0.868921	0.0806809	N - Cell motility	Hsero_1121 flagellar hook-associated protein 2 1275566:1277596 reverse
Hsero_1141	Hsero_1141	14.0241	16.4824	2.90664	0.937991	-6.52857	1.91927e-05	0.000173638	-2.86237	0.00436233	T;N - Signal transduction mechanisms;Cell motility	Hsero_1141 methyl-accepting chemotaxis transducer transmembrane protein 1300814:1302361 reverse
Hsero_1180	Hsero_1180	310.997	409.774	165.321	73.9435	-2.39686	8.31146e-05	0.000651358	-1.38862	0.005091	M - Cell wall	Hsero_1180 small-conductance mechanosensitive channel protein 1345887:1346963 forward
Hsero_1197	Hsero_1197	39.382	24.2576	13.6039	1.18194	-4.12387	0.00762002	0.0326262	-2.18568	0.0798533	S - Function unknown	Hsero_1197 Conserved hypothetical protein 1358924:1359301 forward
Hsero_1224	Hsero_1224	3.23056	31.9766	71.6436	40.9541	3.99508	0.00089625	0.00526999	1.90983	0.0394838	K - Transcription	Hsero_1224 transcription regulator, consists of a Zn-ribbon and ATP-cone domains protein 1383047:1383526 forward
Hsero_1243	Hsero_1243	32.6738	43.7227	17.2075	5.20849	-2.74921	0.000371265	0.00241674	-1.66093	0.0635511	R - General function prediction only	Hsero_1243 HD phosphohydrolase protein 1408217:1408795 forward
Hsero_1268	Hsero_1268	57.6276	85.3886	16.4115	7.68385	-4.72395	0.000130991	0.000971114	-2.35823	0.000153718	C - Energy production and conversion	Hsero_1268 acyl-CoA transferases/carnitine dehydratase protein 1439122:1440531 reverse
Hsero_1288	Hsero_1288	200.452	124.555	55.8049	34.1176	-2.86639	0.00432265	0.0205604	-1.55193	0.00555371	T;N - Signal transduction mechanisms;Cell motility	Hsero_1288 methyl-accepting chemotaxis transducer transmembrane protein 1460102:1461823 reverse
Hsero_1291	Hsero_1291	660.88	492.008	261.45	135.627	-2.30435	4.91681e-05	0.000407951	-1.28336	0.0274494	S - Function unknown	Hsero_1291 hypothetical protein 1462341:1462592 forward
Hsero_1364	Hsero_1364	13.9654	20.5793	5.47125	4.72288	-2.69391	0.00532226	0.0240302	-1.38895	0.0873039	S - Function unknown	Hsero_1364 conserved hypothetical protein 1557113:1558933 forward
Hsero_1370	Hsero_1370	82.7899	120.22	38.1312	16.2491	-2.97116	0.000784038	0.00469056	-1.7126	0.00684871	K - Transcription	Hsero_1370 transcription regulator protein 1566190:1566897 forward
Hsero_1458	Hsero_1458	14.5636	3.5294	45.2769	24.5054	4.87688	3.99088e-06	4.26997e-05	2.23613	0.00117133	G;E;P;R - Carbohydrate transport and metabolism;Amino acid transport and metabolism;Inorganic ion transport and metabolism;General function prediction only	Hsero_1458 permease of the major facilitator superfamily protein 1681730:1683028 reverse
Hsero_1459	Hsero_1459	3.14457	1.26321	30.1432	27.4632	16.5114	3.30735e-12	8.14796e-11	4.12471	4.7471e-05	P - Inorganic ion transport and metabolism	Hsero_1459 solute binding periplasmic protein 1683067:1683855 reverse
Hsero_1464	Hsero_1464	105.81	102.664	30.6688	20.2946	-3.25042	2.11314e-17	8.18669e-16	-1.7205	0.00864842	S - Function unknown	Hsero_1464 conserved hypothetical protein 1687254:1688018 reverse
Hsero_1465	Hsero_1465	135.163	100.361	39.6543	34.5637	-2.51914	4.56143e-05	0.00037912	-1.27493	0.0420957	S - Function unknown	Hsero_1465 conserved hypothetical protein 1688138:1689142 reverse
Hsero_1467	Hsero_1467	894.375	865.292	590.03	102.103	-2.35281	0.000364444	0.00238202	-1.34169	0.00502089	S - Function unknown	Hsero_1467 hypothetical protein 1689823:1690218 reverse
Hsero_1502	Hsero_1502	334.747	136.845	492.29	454.898	2.53719	0.00025367	0.00172123	1.42602	0.0405366	C - Energy production and conversion	Hsero_1502 electron transfer flavoprotein, beta-subunit, protein 1725186:1725941 forward
Hsero_1512	Hsero_1512	30.925	3.40742	82.4081	34.6853	4.32259	0.000197532	0.00140376	2.00408	0.021969	S - Function unknown	Hsero_1512 conserved hypothetical protein 1734157:1734507 forward
Hsero_1526	Hsero_1526	4.14894	0.444447	21.4978	8.21822	8.18162	2.46975e-05	0.000219716	2.90417	0.014647	G;E;R - Carbohydrate transport and metabolism;Amino acid transport and metabolism;General function prediction only	Hsero_1526 permease of the drug/metabolite transporter (DMT) superfamily protein 1755095:1755991 forward
Hsero_1551	Hsero_1551	57.9443	44.0144	17.059	10.197	-2.97099	6.69826e-06	6.76017e-05	-1.61232	0.0883023	K - Transcription	Hsero_1551 transcription regulator protein 1784771:1785241 reverse
Hsero_1558	Hsero_1558	9.0064	5.28538	20.6957	15.3719	3.18335	0.000229693	0.00158087	1.69014	0.0824901	P - Inorganic ion transport and metabolism	Hsero_1558 ABC-type metal ion transport system, periplasmic component/surface antigen protein 1792859:1793650 reverse
Hsero_1596	Hsero_1596	64.8645	46.9022	0	1.46004	-45.6047	4.10704e-10	8.05315e-09	-5.39262	0.0113781	S - Function unknown	Hsero_1596 hypothetical protein 1823912:1824064 reverse
Hsero_1615	Hsero_1615	57.8215	94.5993	30.8681	8.20345	-3.25036	0.00895672	0.0374157	-1.8892	0.0891728	S - Function unknown	Hsero_1615 hypothetical protein 1842098:1842274 forward
Hsero_1616	Hsero_1616	95.6486	30.428	295.36	80.0293	3.52977	0.00347814	0.0169224	1.69068	0.0166015	C - Energy production and conversion	Hsero_1616 periplasmic cytochrome c553 protein 1842429:1842749 forward
Hsero_1628	Hsero_1628	53.6866	74.1485	21.2191	11.8708	-3.07339	0.000125789	0.000936883	-1.69091	0.00731932	E - Amino acid transport and metabolism	Hsero_1628 ABC-type branched-chain amino acid transport systems periplasmic component, protein 1850123:1851364 forward
Hsero_1642	Hsero_1642	36.3952	44.7942	20.8644	4.74103	-2.69078	0.000356407	0.00233585	-1.61575	0.035011	K - Transcription	Hsero_1642 XRE family transcription regulator protein 1863961:1864761 reverse
Hsero_1675	Hsero_1675	17.9788	26.5779	0	2.26624	-10.167	4.13678e-05	0.00034865	-3.44907	0.0661246	S - Function unknown	Hsero_1675 conserved hypothetical protein 1898408:1898752 reverse
Hsero_1694	Hsero_1694	34.0231	51.5858	113.459	123.632	3.48003	1.11022e-15	3.83706e-14	1.90064	0.0489385	T - Signal transduction mechanisms	Hsero_1694 GGDEF family protein 1919417:1920127 reverse
Hsero_1696	Hsero_1696	6.8349	0	15.0514	13.8463	5.36303	0.00200994	0.0104911	2.52818	0.110134	S - Function unknown	Hsero_1696 hypothetical protein 1921081:1921443 reverse
Hsero_1852	Hsero_1852	12.4296	13.6397	50.2665	25.6578	3.66317	9.31211e-09	1.52161e-07	1.78285	0.0179394	I - Lipid transport and metabolism	Hsero_1852 lipase protein 2101584:2102606 forward
Hsero_1854	Hsero_1854	20.1142	23.7518	70.2893	28.8077	2.84046	1.18193e-08	1.91177e-07	1.35881	0.0877229	S - Function unknown	Hsero_1854 hypothetical protein 2103704:2104366 forward
Hsero_1856	Hsero_1856	28.6592	22.3676	121.45	48.8427	4.2043	0	0	1.9273	0.00625274	S - Function unknown	Hsero_1856 conserved hypothetical protein 2104998:2105603 reverse
Hsero_1859	Hsero_1859	11.2494	6.73174	27.9384	17.0439	3.14895	5.35663e-05	0.000439885	1.62497	0.0225102	G - Carbohydrate transport and metabolism	Hsero_1859 permease of the major facilitator superfamily protein 2107691:2109289 forward
Hsero_1868	Hsero_1868	19.3833	7.80726	38.2992	23.5486	2.87129	0.000767783	0.00462351	1.49853	0.0262574	S - Function unknown	Hsero_1868 conserved hypothetical protein 2118002:2119201 reverse
Hsero_1889	Hsero_1889	67.3158	33.8019	147.305	60.0675	2.58787	1.81003e-05	0.00016506	1.23862	0.0243877	U;O - Intracellular trafficking, secretion, and vesicular transport;Posttranslational modification, protein turnover, chaperones	Hsero_1889 periplasmic serine protease (ClpP class) protein 2143659:2144690 forward
Hsero_1917	Hsero_1917	41.8434	79.1009	357.102	166.653	5.4349	0	0	2.31925	0.00673542	S - Function unknown	Hsero_1917 hypothetical protein 2177001:2177126 forward
Hsero_1971	Hsero_1971	148.091	104.38	389.229	205.737	2.96948	0	0	1.49729	0.00332607	R - General function prediction only	Hsero_1971 hydrolase or acyltransferase protein 2228847:2229713 forward
Hsero_1986	Hsero_1986	22.753	38.1501	0	1.42511	-25.8323	0.000247414	0.00168832	-4.57211	0.000491292	S - Function unknown	Hsero_1986 hypothetical protein 2243015:2243641 reverse
Hsero_2007	Hsero_2007	16.1837	19.3178	0.68454	0.713694	-20.1945	3.80768e-08	5.77037e-07	-4.24059	0.00162223	S - Function unknown	Hsero_2007 acyltransferase family protein 2270081:2271019 forward
Hsero_2046	Hsero_2046	7.34793	1.95426	18.6428	7.93897	3.60909	0.00399072	0.0190951	1.74053	0.0677246	M - Cell wall	Hsero_2046 HlyD family secretion, possible efflux component, protein 2311859:2313082 reverse
Hsero_2146	Hsero_2146	33.0062	8.80593	60.0189	52.258	3.39603	0.000262699	0.00177747	1.83751	0.0114624	R - General function prediction only	Hsero_2146 acyltransferase protein 2410795:2411292 forward
Hsero_2147	Hsero_2147	33.6508	53.9742	132.892	70.0948	2.90996	1.23842e-09	2.29079e-08	1.45198	0.0168234	L - DNA Replication, recombination and repair	Hsero_2147 uracil-DNA glycosylase protein 2411289:2412311 forward
Hsero_2186	Hsero_2186	218.112	142.873	483.846	216.006	2.44401	5.6517e-11	1.23413e-09	1.17408	0.0135783	M - Cell wall	Hsero_2186 outer membrane /protective OMA87 antigen protein 2461588:2463963 forward
Hsero_2225	Hsero_2225	24.2435	21.1682	3.79223	3.70663	-4.80954	2.03658e-06	2.32945e-05	-2.18149	0.0166305	S - Function unknown	Hsero_2225 conserved hypothetical protein 2504895:2506250 reverse
Hsero_2235	Hsero_2235	40.4896	39.0363	76.3305	75.3928	2.40111	4.65503e-10	9.05375e-09	1.34902	0.0634198	F - Nucleotide transport and metabolism	Hsero_2235 glutamine amidotransferase protein 2519779:2520498 forward
Hsero_2252	Hsero_2252	89.1515	58.9774	37.594	12.4673	-2.37164	0.00666552	0.0290047	-1.41882	0.02022	G;E;P;R - Carbohydrate transport and metabolism;Amino acid transport and metabolism;Inorganic ion transport and metabolism;General function prediction only	Hsero_2252 permease major facilitator superfamily MFS_1 protein 2540099:2541406 reverse
Hsero_2261	Hsero_2261	16.8918	28.6625	4.2012	1.94672	-5.89815	0.0023557	0.0120391	-2.68409	0.0563364	S - Function unknown	Hsero_2261 hypothetical protein 2553135:2553593 reverse
Hsero_2304	Hsero_2304	86.0761	140.674	242.501	138.954	2.11244	4.16156e-05	0.000349513	1.01164	0.0792836	S - Function unknown	Hsero_2304 nodulin 21 protein 2606946:2607662 reverse
Hsero_2359	Hsero_2359	19.3507	23.194	5.60042	2.51137	-4.1716	1.36019e-05	0.000127874	-2.18562	0.00654376	R - General function prediction only	Hsero_2359 bacteriophage replication protein 2693590:2695368 forward
Hsero_2374	Hsero_2374	46.52	40.9743	15.1768	4.96414	-3.46127	2.64887e-08	4.07858e-07	-1.98298	0.0734783	S - Function unknown	Hsero_2374 hypothetical protein 2703525:2703884 forward
Hsero_2376	Hsero_2376	22.2734	29.41	10.6629	2.04901	-3.47088	0.0002255	0.00156096	-2.00812	0.00179423	P - Inorganic ion transport and metabolism	Hsero_2376 cation transport ATPase protein 2704611:2707172 forward
Hsero_2378	Hsero_2378	50.5603	30.7561	11.2277	0.162581	-7.51562	0.00118617	0.00668821	-3.01464	0.00129439	S - Function unknown	Hsero_2378 hypothetical protein 2708216:2708902 forward
Hsero_2379	Hsero_2379	177.612	193.149	36.7549	15.645	-5.62524	1.67194e-46	7.87452e-45	-2.62832	4.08169e-06	K - Transcription	Hsero_2379 AraC family transcription regulator protein 2709131:2710258 forward
Hsero_2380	Hsero_2380	31.8086	36.8002	1.64816	1.14557	-19.5298	2.47757e-14	7.72874e-13	-4.29763	0.0435236	S - Function unknown	Hsero_2380 hypothetical protein 2710455:2710649 reverse
Hsero_2382	Hsero_2382	33.3513	45.0799	10.5638	2.11495	-5.24293	4.40283e-06	4.60811e-05	-2.60661	1.81921e-05	R - General function prediction only	Hsero_2382 acyltransferase family protein 2711511:2714309 reverse
Hsero_2383	Hsero_2383	97.8087	170.698	1.26248	2.56982	-55.815	0.000449321	0.00285144	-5.55969	3.62333e-07	L - DNA Replication, recombination and repair	Hsero_2383 DNA polymerase IV protein 2714539:2716320 forward
Hsero_2384	Hsero_2384	53.447	102.605	7.14204	4.91348	-10.3155	0.00533191	0.0240512	-3.3884	0.000970214	P - Inorganic ion transport and metabolism	Hsero_2384 cation transport P-type ATPase protein 2716302:2718506 reverse
Hsero_2385	Hsero_2385	81.0576	150.256	17.0435	6.76928	-7.74025	0.00474922	0.0220864	-3.11537	0.000991753	S - Function unknown	Hsero_2385 hypothetical protein 2718734:2718997 forward
Hsero_2387	Hsero_2387	21.6438	20.5009	4.42688	3.4872	-4.23095	1.35087e-05	0.000127247	-2.05432	0.0384191	M - Cell wall	Hsero_2387 ABC-type export system, membrane fusion protein 2719716:2720804 forward
Hsero_2398	Hsero_2398	71.8669	38.7298	2.29156	1.59277	-22.5703	0.00110066	0.00625749	-4.49248	3.23956e-05	S - Function unknown	Hsero_2398 conserved hypothetical protein 2727758:2728318 forward
Hsero_2399	Hsero_2399	387.786	520.229	22.7097	8.23544	-23.5393	6.16188e-10	1.18882e-08	-4.72484	1.55771e-14	R - General function prediction only	Hsero_2399 periplasmic or secreted lipoprotein 2728521:2729171 reverse
Hsero_2401	Hsero_2401	90.1143	130.884	5.25546	5.47928	-16.3854	1.18889e-06	1.43143e-05	-3.9428	7.35466e-08	S - Function unknown	Hsero_2401 conserved hypothetical protein 2729891:2730685 forward
Hsero_2402	Hsero_2402	167.989	182.059	16.6052	0.930776	-20.1606	1.6681e-47	7.93419e-46	-4.4527	2.22163e-10	S - Function unknown	Hsero_2402 hypothetical protein 2730720:2731319 reverse
Hsero_2407	Hsero_2407	154.534	191.114	16.3457	2.61001	-16.2743	1.05486e-15	3.67215e-14	-4.20366	2.25498e-12	I - Lipid transport and metabolism	Hsero_2407 phosphate acetyl/butaryl transferase protein 2734953:2736407 forward
Hsero_2438	Hsero_2438	23.8138	36.9006	0.765218	1.46265	-21.6859	1.98895e-05	0.000179604	-4.20754	1.4234e-06	T;N - Signal transduction mechanisms;Cell motility	Hsero_2438 methyl-accepting chemotaxis transducer transmembrane protein 2766077:2767756 reverse
Hsero_2453	Hsero_2453	34.21	34.2437	15.3044	6.93453	-2.44598	7.05435e-05	0.000562008	-1.4097	0.0371561	T - Signal transduction mechanisms	Hsero_2453 PAS/PAC sensor hybrid histidine kinase protein 2784209:2785867 reverse
Hsero_2458	Hsero_2458	24.2563	3.3408	34.7127	35.3591	3.2164	0.00882659	0.0369364	1.80641	0.0428611	K;T - Transcription;Signal transduction mechanisms	Hsero_2458 two component response regulator protein 2790726:2791262 reverse
Hsero_2491	Hsero_2491	87.9882	129.019	38.1371	22.7724	-2.83575	0.00136174	0.00747633	-1.55839	0.00875667	S - Function unknown	Hsero_2491 hypothetical protein 2833139:2834065 forward
Hsero_2495	Hsero_2495	135.973	155.947	56.1636	17.6431	-3.21495	5.38105e-13	1.42821e-11	-1.86351	0.000410594	T - Signal transduction mechanisms	Hsero_2495 two component sensor histidine kinase protein 2838242:2839849 reverse
Hsero_2506	Hsero_2506	21.537	41.528	0	3.87823	-7.75769	0.0125143	0.049685	-3.18126	0.0562995	S - Function unknown	Hsero_2506 hypothetical protein 2857602:2857889 reverse
Hsero_2510	Hsero_2510	239.767	225.577	30.6087	25.655	-6.57095	5.44003e-63	2.66673e-61	-2.673	0.000118014	S - Function unknown	Hsero_2510 conserved hypothetical protein 2861598:2861954 forward
Hsero_2523	Hsero_2523	11.307	18.1685	0	1.7452	-9.38276	0.000565181	0.00350339	-3.2318	0.136876	R - General function prediction only	Hsero_2523 Fe-S-cluster oxidoreductase protein 2877620:2878003 reverse
Hsero_2548	Hsero_2548	17.8494	22.4669	0	4.28559	-4.4379	0.00481852	0.0222793	-2.38173	0.154361	K;R - Transcription;General function prediction only	Hsero_2548 histone acetyltransferase HPA2, GnaT family, acetyltransferase protein 2901426:2901842 reverse
Hsero_2562	Hsero_2562	34.34	52.1902	0	4.12247	-9.94156	0.000134001	0.00098885	-3.54408	0.000163434	E - Amino acid transport and metabolism	Hsero_2562 ABC-type amino acid transport system, ATPase component protein 2920880:2921746 reverse
Hsero_2563	Hsero_2563	35.8563	61.5063	0	0.922391	-45.9319	0.000309866	0.00207037	-5.87711	1.85059e-07	E - Amino acid transport and metabolism	Hsero_2563 ABC-type amino acid transport system, periplasmic component protein 2921808:2923139 reverse
Hsero_2564	Hsero_2564	19.8693	23.5055	11.3397	0.207415	-3.94237	0.00730408	0.0314134	-2.09871	0.0158227	E - Amino acid transport and metabolism	Hsero_2564 ABC-type amino acid transport system, permease component protein 2923227:2924303 reverse
Hsero_2565	Hsero_2565	45.4185	66.0091	5.61996	1.46483	-12.5996	2.14618e-06	2.43741e-05	-3.90192	2.22594e-06	E - Amino acid transport and metabolism	Hsero_2565 ABC-type amino acid transport system, permease component protein 2924537:2925451 reverse
Hsero_2566	Hsero_2566	47.1178	54.9186	3.27951	0.759817	-22.2521	7.52935e-21	3.06534e-19	-4.60451	4.64383e-07	E - Amino acid transport and metabolism	Hsero_2566 ABC-type amino acid transport system protein, ATPase component protein 2925527:2926408 reverse
Hsero_2569	Hsero_2569	96.5767	136.387	19.0298	38.7007	-3.21133	0.000173283	0.00124061	-1.43702	0.0500036	T - Signal transduction mechanisms	Hsero_2569 two component response regulator protein 2929550:2930005 reverse
Hsero_2571	Hsero_2571	80.3567	92.8273	36.0103	13.5314	-2.78017	2.63541e-12	6.59402e-11	-1.64328	0.0039911	T - Signal transduction mechanisms	Hsero_2571 multi-sensor signal transduction histidine kinase protein 2930925:2932352 reverse
Hsero_2620	Hsero_2620	11.252	17.6282	2.18634	0.759817	-7.93337	0.000207605	0.00146237	-3.15692	0.0969825	R - General function prediction only	Hsero_2620 acetyltransferase protein 2990817:2991257 reverse
Hsero_2622	Hsero_2622	15.3531	15.131	98.645	88.4698	7.72442	0	0	3.00936	0.000605071	S - Function unknown	Hsero_2622 conserved hypothetical protein 2991766:2992068 reverse
Hsero_2627	Hsero_2627	49.726	47.1001	5.42433	0.942558	-12.7277	6.36276e-17	2.40683e-15	-3.92101	0.0100209	S - Function unknown	Hsero_2627 hypothetical protein 2997520:2997756 forward
Hsero_2664	Hsero_2664	23.9463	31.1577	5.44732	1.05172	-7.01777	2.0686e-08	3.23915e-07	-3.06724	0.0128489	S - Function unknown	Hsero_2664 hypothetical protein 3045171:3045701 forward
Hsero_2677	Hsero_2677	190.619	278.096	19.3358	29.0584	-7.70967	9.0203e-06	8.80763e-05	-2.76627	2.27252e-05	S - Function unknown	Hsero_2677 hypothetical protein 3056239:3056853 forward
Hsero_2687	Hsero_2687	338.412	305.706	34.1088	14.3582	-10.5593	3.78489e-75	1.8745e-73	-3.5359	4.71943e-09	K - Transcription	Hsero_2687 GntR family transcription regulator protein 3066289:3066957 forward
Hsero_2766	Hsero_2766	26.5558	29.2601	7.86279	5.46511	-3.32966	8.38449e-06	8.25573e-05	-1.74452	0.0937325	K;T - Transcription;Signal transduction mechanisms	Hsero_2766 response regulator containing a CheY-like receiver domain and an HTH DNA-binding domain protein 3157609:3158262 forward
Hsero_2768	Hsero_2768	9.64146	1.03282	21.0931	13.3106	4.08202	0.00374305	0.0180538	2.02747	0.074629	H - Coenzyme transport and metabolism	Hsero_2768 nicotinamide mononucleotide transporter protein 3160143:3160721 reverse
Hsero_2783	Hsero_2783	116.109	170.203	53.3014	22.1919	-3.01879	0.000866785	0.00512812	-1.74141	0.00413898	S - Function unknown	Hsero_2783 hypothetical protein 3180496:3181104 reverse
Hsero_2787	Hsero_2787	84.1212	110.416	16.8048	6.02267	-6.85208	4.16251e-09	7.04109e-08	-2.94341	6.54311e-05	R - General function prediction only	Hsero_2787 transmembrane protein 3186460:3187071 forward
Hsero_2790	Hsero_2790	87.6929	172.298	7.38832	3.59472	-18.8676	0.00456068	0.0213751	-4.35059	0.000193582	S - Function unknown	Hsero_2790 hypothetical protein 3189124:3189558 forward
Hsero_2793	Hsero_2793	31.0133	48.3235	8.76523	6.09235	-4.25001	0.00103073	0.00590885	-2.10346	0.0833381	S - Function unknown	Hsero_2793 hypothetical protein 3191732:3192061 forward
Hsero_2807	Hsero_2807	117.162	96.5664	49.9943	13.4032	-2.81815	9.39005e-07	1.14783e-05	-1.66004	0.0638158	#REF!	Hsero_2807 undefined product 3204940:3205164 forward
Hsero_2904	Hsero_2904	254.714	284.274	141.368	59.1091	-2.137	3.5896e-15	1.18927e-13	-1.23738	0.04158	K - Transcription	Hsero_2904 XRE family transcription regulator protein 3300704:3300994 reverse
Hsero_2906	Hsero_2906	10.4686	2.52322	74.5846	19.3224	8.58177	0.000997287	0.00573768	2.96539	0.0317828	S - Function unknown	Hsero_2906 hypothetical protein 3301665:3301901 forward
Hsero_2909	Hsero_2909	160.896	254.039	46.92	38.9806	-3.84645	0.00161112	0.00866595	-1.91203	0.00291437	S - Function unknown	Hsero_2909 conserved hypothetical protein 3303638:3305233 forward
Hsero_2912	Hsero_2912	26.1558	2.00135	63.2458	26.2412	4.02992	0.00152204	0.00825267	1.90153	0.0220038	S - Function unknown	Hsero_2912 signal peptide protein 3307305:3307802 forward
Hsero_2926	Hsero_2926	82.9427	68.7626	25.3293	10.2458	-3.38807	1.11631e-11	2.56591e-10	-1.90377	0.00676493	Q - Secondary metabolites biosynthesis, transport and catabolism	Hsero_2926 dienelactone hydrolase protein 3325906:3326679 forward
Hsero_2934	Hsero_2934	41.1069	24.3282	77.6064	61.7097	2.68399	6.18707e-07	7.8424e-06	1.46265	0.01672	E - Amino acid transport and metabolism	Hsero_2934 ABC-type amino acid transport system, ATPase component protein 3333198:3333959 forward
Hsero_2975	Hsero_2975	66.6556	52.7591	233.768	99.6903	3.51533	0	0	1.68438	0.00231657	K - Transcription	Hsero_2975 GntR family transcription regulator protein 3388361:3389365 reverse
Hsero_2980	Hsero_2980	31.3116	15.4931	64.8964	38.126	2.77684	3.53839e-05	0.000304087	1.43474	0.0156772	S - Function unknown	Hsero_2980 conserved hypothetical protein 3395318:3396565 forward
Hsero_2992	Hsero_2992	36.7115	24.7539	75.855	41.3678	2.40229	1.54619e-06	1.81169e-05	1.20123	0.0361213	J - Translation, ribosomal structure and biogenesis	Hsero_2992 2-methylthioadenine synthetase protein 3406931:3408307 reverse
Hsero_3010	Hsero_3010	40.2629	55.2541	2.25538	6.6624	-5.5274	9.50023e-07	1.15542e-05	-2.77617	0.0367329	S - Function unknown	Hsero_3010 conserved hypothetical protein 3427637:3427921 forward
Hsero_3031	Hsero_3031	34.7906	55.1044	143.699	62.2009	2.87734	1.01639e-09	1.89254e-08	1.3853	0.0207849	V - Defense mechanisms	Hsero_3031 beta-lactamase class C protein 3451387:3452634 reverse
Hsero_3035	Hsero_3035	5.10508	3.77341	19.0454	11.583	4.347	8.94023e-05	0.000694966	2.08272	0.0290155	E - Amino acid transport and metabolism	Hsero_3035 ABC-type branched-chain amino acid transport system, periplasmic component protein 3457416:3458630 forward
Hsero_3055	Hsero_3055	77.8054	141.982	205.803	203.987	2.34007	3.08745e-05	0.000268697	1.30145	0.110587	K - Transcription	Hsero_3055 transcription regulator protein 3512279:3512848 forward
Hsero_3070	Hsero_3070	164.033	278.322	570.088	377.059	2.68797	1.82456e-09	3.28284e-08	1.3966	0.00893533	R - General function prediction only	Hsero_3070 intracellular protease/amidase protein 3527208:3527795 forward
Hsero_3088	Hsero_3088	33.6332	38.6836	2.20131	4.08011	-9.15527	1.18054e-12	3.06556e-11	-2.96366	0.0018573	G - Carbohydrate transport and metabolism	Hsero_3088 ABC-type sugar transport systems, permease component protein 3543390:3544265 forward
Hsero_3098	Hsero_3098	8.81516	0.257538	46.9215	12.699	7.93993	0.00258071	0.0130365	2.85419	0.00289352	R - General function prediction only	Hsero_3098 permease transmembrane protein 3553164:3553937 forward
Hsero_3100	Hsero_3100	35.2424	6.04043	60.8696	53.5196	3.50876	0.00121948	0.00682513	1.89185	0.0131415	S - Function unknown	Hsero_3100 conserved hypothetical protein 3555691:3556218 forward
Hsero_3108	Hsero_3108	42.777	15.3334	92.6381	38.7124	2.85591	0.000440195	0.00280836	1.39215	0.0163256	R - General function prediction only	Hsero_3108 permease transmembrane protein 3562207:3563337 reverse
Hsero_3111	Hsero_3111	14.6475	25.7089	4.37863	1.7246	-5.26392	0.00527535	0.0238858	-2.56131	0.00941627	C - Energy production and conversion	Hsero_3111 NADH:flavin oxidoreductase/NADH oxidase family protein 3566260:3567360 forward
Hsero_3113	Hsero_3113	13.9944	23.7925	0.467819	1.95097	-7.72632	0.00124758	0.00696097	-3.27477	0.019638	S - Function unknown	Hsero_3113 hypothetical protein 3568620:3569306 reverse
Hsero_3135	Hsero_3135	267.966	280.642	831.672	793.609	3.72706	0	0	1.97299	0.0142356	S - Function unknown	Hsero_3135 conserved hypothetical protein 3593766:3593993 reverse
Hsero_3148	Hsero_3148	280.35	235.395	515.196	323.729	2.04806	0	0	1.00362	0.0326256	T;N - Signal transduction mechanisms;Cell motility	Hsero_3148 methyl-accepting chemotaxis transducer transmembrane protein 3603814:3605604 reverse
Hsero_3163	Hsero_3163	12.6784	3.76103	38.4053	21.4254	4.59813	7.09601e-06	7.13164e-05	2.15694	0.082808	S - Function unknown	Hsero_3163 conserved hypothetical protein 3623092:3623409 reverse
Hsero_3164	Hsero_3164	10.8993	19.5301	0.68454	1.66529	-10.3074	0.0022589	0.011631	-3.0901	0.0184829	P - Inorganic ion transport and metabolism	Hsero_3164 ABC-type Mn2+/Zn2+ transport system, periplasmic component protein 3623486:3624424 reverse
Hsero_3168	Hsero_3168	36.9807	55.3707	0.43549	5.75114	-7.22356	0.000397907	0.00257968	-3.10624	0.000990636	V - Defense mechanisms	Hsero_3168 ABC-type antimicrobial peptide transport system, ATPase component protein 3627250:3627987 forward
Hsero_3171	Hsero_3171	379.755	578.341	128.994	36.8511	-4.82704	0.00031551	0.00210515	-2.43828	7.78336e-05	S - Function unknown	Hsero_3171 hypothetical protein 3630815:3631108 forward
Hsero_3195	Hsero_3195	87.7786	58.4578	16.9875	6.47496	-4.94557	5.40698e-05	0.000443262	-2.46058	0.00025488	I - Lipid transport and metabolism	Hsero_3195 fatty acid desaturase protein 3657823:3658995 forward
Hsero_3199	Hsero_3199	311.757	346.487	45.4323	5.45795	-12.3974	9.58407e-37	4.34357e-35	-3.74822	4.94678e-10	S - Function unknown	Hsero_3199 conserved hypothetical protein 3660600:3661172 reverse
Hsero_3206	Hsero_3206	254.999	374.655	200.353	55.2587	-2.07905	0.018924	0.069717	-1.2154	0.0111007	S - Function unknown	Hsero_3206 conserved hypothetical protein 3668837:3669691 reverse
Hsero_3215	Hsero_3215	53.8426	47.7572	156.232	90.3628	3.05582	0	0	1.55778	0.0343727	S - Function unknown	Hsero_3215 hypothetical protein 3677340:3677627 reverse
Hsero_3216	Hsero_3216	44.3899	52.8495	22.2288	11.3732	-2.30164	7.21153e-06	7.21754e-05	-1.29375	0.0588709	T - Signal transduction mechanisms	Hsero_3216 GGDEF domain protein 3677856:3678896 forward
Hsero_3228	Hsero_3228	380.43	243.454	53.9938	32.4655	-5.72316	9.74808e-05	0.000750477	-2.55449	7.97036e-05	S - Function unknown	Hsero_3228 hypothetical protein 3688320:3688694 forward
Hsero_3258	Hsero_3258	23.3831	24.4083	122.799	50.4012	4.55938	0	0	2.04409	0.000447224	E - Amino acid transport and metabolism	Hsero_3258 bifunctional OHCU decarboxylase/N-carbamoyl-L-amino acid amidohydrolase protein 3726869:3728632 forward
Hsero_3283	Hsero_3283	34.7642	42.9245	8.84854	11.971	-2.96838	9.46105e-07	1.15358e-05	-1.41076	0.0745833	R - General function prediction only	Hsero_3283 FabD/lysophospholipase-like esterase (patatin) protein 3760440:3761456 reverse
Hsero_3323	Hsero_3323	37.1417	37.0022	110.338	39.126	2.52314	8.01972e-06	7.94366e-05	1.16343	0.0685872	R - General function prediction only	Hsero_3323 ABC-type transport system, periplasmic component protein 3811666:3812667 reverse
Hsero_3324	Hsero_3324	11.62	15.1947	48.5825	22.0789	3.31177	1.36209e-07	1.89118e-06	1.60443	0.0603204	R - General function prediction only	Hsero_3324 ABC-type transport system, ATPase component protein 3812664:3813437 reverse
Hsero_3338	Hsero_3338	56.5784	53.1259	30.1606	9.47547	-2.23499	8.75809e-05	0.00068191	-1.34352	0.0300905	G - Carbohydrate transport and metabolism	Hsero_3338 ABC-type sugar transport system, periplasmic component protein 3828268:3829599 forward
Hsero_3373	Hsero_3373	32.4902	5.22066	59.687	35.9014	3.2102	0.00516301	0.0234797	1.664	0.0402598	S - Function unknown	Hsero_3373 conserved hypothetical protein 3866669:3867088 reverse
Hsero_3375	Hsero_3375	23.3434	23.5772	75.4522	78.4654	4.12816	0	0	2.14295	0.0207018	K - Transcription	Hsero_3375 TetR family transcription regulator protein 3868503:3869060 reverse
Hsero_3386	Hsero_3386	8.07963	5.59255	18.034	13.5793	2.91451	0.00106262	0.00605682	1.5636	0.0500327	G;E;P;R - Carbohydrate transport and metabolism;Amino acid transport and metabolism;Inorganic ion transport and metabolism;General function prediction only	Hsero_3386 permease of the major facilitator superfamily protein 3883103:3884599 reverse
Hsero_3434	Hsero_3434	47.2635	68.1514	22.9303	12.0491	-2.62543	0.00181779	0.00959889	-1.48072	0.0115184	T;N - Signal transduction mechanisms;Cell motility	Hsero_3434 methyl-accepting chemotaxis protein 3937294:3939045 forward
Hsero_3435	Hsero_3435	34.3088	51.502	12.3972	4.30839	-4.16031	0.000420013	0.00269392	-2.22357	0.00126077	S - Function unknown	Hsero_3435 conserved hypothetical protein 3939065:3940438 reverse
Hsero_3485	Hsero_3485	18.2431	0.55836	27.0077	38.1696	4.39853	0.00175363	0.0093294	2.34539	0.0645464	S - Function unknown	Hsero_3485 conserved hypothetical protein 3995520:3995876 reverse
Hsero_3490	Hsero_3490	44.7508	76.4784	9.34696	3.49822	-7.52387	0.001432	0.00780649	-3.08644	0.000202881	K - Transcription	Hsero_3490 transcription regulator protein 4000954:4001847 reverse
Hsero_3511	Hsero_3511	47.4892	50.2489	113.826	100.407	2.75742	2.22045e-16	8.08108e-15	1.51768	0.0206617	K - Transcription	Hsero_3511 transcription regulator protein 4020266:4021225 reverse
Hsero_3567	Hsero_3567	15.4505	6.13892	51.2364	14.164	3.65328	0.00915501	0.0380785	1.71558	0.0247014	M - Cell wall	Hsero_3567 ADP-heptose:LPS heptosyltransferase protein 4090524:4091627 forward
Hsero_3570	Hsero_3570	15.6478	13.8495	62.2048	20.3246	3.46614	0.000228393	0.00157417	1.62004	0.0240115	M - Cell wall	Hsero_3570 Lipid A core - O-antigen ligase protein 4093649:4094857 reverse
Hsero_3594	Hsero_3594	8.61482	0	17.8551	19.7437	5.53773	0.000758124	0.00457541	2.62104	0.0455815	S - Function unknown	Hsero_3594 cytosolic protein 4121114:4121509 reverse
Hsero_3686	Hsero_3686	34.2835	18.9842	66.9566	33.6219	2.38086	0.000172302	0.00123728	1.16998	0.0521436	G - Carbohydrate transport and metabolism	Hsero_3686 N-acetylglucosaminyl transferase protein 4220332:4221507 reverse
Hsero_3707	Hsero_3707	7.46836	0.252642	19.5523	8.91846	4.67486	0.00409987	0.0195589	2.14373	0.0564465	M - Cell wall	Hsero_3707 glycosyl transferase, group 2 family protein 4244635:4245423 forward
Hsero_3722	Hsero_3722	31.6747	44.744	12.9855	7.77214	-2.92829	0.000585178	0.00361801	-1.60416	0.0425967	Q - Secondary metabolites biosynthesis, transport and catabolism	Hsero_3722 6-chlorohydroxyquinol-1,2-dioxygenase protein 4260966:4261856 reverse
Hsero_3732	Hsero_3732	293.631	470.722	4.32454	4.64534	-67.8629	4.15319e-05	0.000349421	-5.98689	5.02619e-10	T - Signal transduction mechanisms	Hsero_3732 signal transduction protein containing sensor and EAL domains protein 4275238:4276872 reverse
Hsero_3733	Hsero_3733	16.5859	20.4445	7.06355	1.47288	-3.59773	0.000562252	0.0034936	-2.0847	0.0185322	T - Signal transduction mechanisms	Hsero_3733 two component transmembrane sensor histidine kinase protein 4277291:4278655 forward
Hsero_3735	Hsero_3735	31.1828	65.312	3.51248	2.02634	-13.8871	0.0104684	0.0426913	-3.86533	0.00120882	T - Signal transduction mechanisms	Hsero_3735 two component hybrid sensor histidine kinase/response regulator protein 4280100:4284674 forward
Hsero_3787	Hsero_3787	10.9312	18.0666	5.17852	0.899844	-3.98726	0.00858985	0.0361345	-2.26194	0.0424579	K - Transcription	Hsero_3787 transcription regulator protein 4341654:4342646 forward
Hsero_3789	Hsero_3789	107.051	114.676	221.331	239.639	2.61521	0	0	1.49372	0.0775164	S - Function unknown	Hsero_3789 hypothetical protein 4344046:4344636 forward
Hsero_3807	Hsero_3807	70.0987	56.8877	362.483	138.979	4.97054	0	0	2.1574	5.54677e-05	K - Transcription	Hsero_3807 sigma54-dependent transcription regulator protein 4359701:4361014 reverse
Hsero_3808	Hsero_3808	42.5875	30.4631	8.18606	0.742147	-7.58847	2.83241e-06	3.12802e-05	-3.11135	0.000529662	K - Transcription	Hsero_3808 LysR family transcription regulator protein 4361049:4361951 forward
Hsero_3817	Hsero_3817	65.6811	114.162	192.255	100.903	2.04639	0.000536079	0.00334457	0.941803	0.0877819	G - Carbohydrate transport and metabolism	Hsero_3817 TRAP-type C4-dicarboxylate transport system, dctQ-M fusion permease, large permease component protein 4370785:4372668 reverse
Hsero_3818	Hsero_3818	50.3405	36.5928	277.297	112.125	5.64125	0	0	2.35504	2.67385e-05	G - Carbohydrate transport and metabolism	Hsero_3818 TRAP-type C4-dicarboxylate transport system, periplasmic component protein 4372829:4373863 reverse
Hsero_3859	Hsero_3859	52.3117	17.2116	91.3191	45.3052	2.48389	0.00615576	0.0270561	1.23545	0.0282937	K - Transcription	Hsero_3859 transcription regulator protein 4417728:4418723 reverse
Hsero_3899	Hsero_3899	5.59359	1.33156	16.5312	6.41657	4.18462	0.00282642	0.0141586	1.93302	0.0447823	G;E;P;R - Carbohydrate transport and metabolism;Amino acid transport and metabolism;Inorganic ion transport and metabolism;General function prediction only	Hsero_3899 permease of the major facilitator superfamily protein 4459972:4461468 reverse
Hsero_3906	Hsero_3906	72.225	59.3719	135.64	75.8854	2.02306	1.37785e-09	2.53609e-08	0.956384	0.0475627	C - Energy production and conversion	Hsero_3906 oxidoreductase protein 4466785:4470786 reverse
Hsero_3916	Hsero_3916	43.6905	34.6044	174.511	51.3553	3.47351	0.00012902	0.000957978	1.64311	0.00314946	R - General function prediction only	Hsero_3916 TPR repeat containing protein 4480476:4482278 forward
Hsero_3952	Hsero_3952	43.0389	37.1548	14.4298	8.05406	-2.83255	1.4469e-06	1.70784e-05	-1.56474	0.0690324	K - Transcription	Hsero_3952 transcription regulator protein 4528566:4529300 forward
Hsero_3953	Hsero_3953	10.6834	0.807839	20.1887	15.843	3.97378	0.00603921	0.0266658	2.04813	0.0173698	K - Transcription	Hsero_3953 AraC family transcription regulator protein 4529362:4530348 reverse
Hsero_3958	Hsero_3958	16.9725	5.45442	65.1578	23.3389	4.97252	1.4644e-06	1.72426e-05	2.1604	0.00525385	K;T - Transcription;Signal transduction mechanisms	Hsero_3958 two component response regulator protein 4538863:4539666 forward
Hsero_3980	Hsero_3980	199.098	256.99	88.9921	1.37893	-5.63771	0.000105364	0.000802168	-2.53112	6.99585e-06	T - Signal transduction mechanisms	Hsero_3980 response regulator transcription regulator protein 4566029:4566595 reverse
Hsero_4051	Hsero_4051	192.972	194.123	53.7753	21.3166	-4.09631	1.10546e-38	5.05773e-37	-2.18717	0.000176914	S - Function unknown	Hsero_4051 conserved hypothetical protein 4647187:4647951 reverse
Hsero_4082	Hsero_4082	300.37	441.12	27.3778	15.3061	-13.829	3.07537e-06	3.37308e-05	-3.86139	2.11818e-08	S - Function unknown	Hsero_4082 conserved hypothetical protein 4673741:4674280 reverse
Hsero_4094	Hsero_4094	60.6008	43.7874	8.20924	13.9795	-3.73521	9.74964e-06	9.443e-05	-1.6793	0.0460915	S - Function unknown	Hsero_4094 hypothetical protein 4687632:4688414 reverse
Hsero_4098	Hsero_4098	68.6215	41.6235	7.08047	7.27503	-6.09122	0.000535614	0.00334457	-2.50259	0.00132664	S - Function unknown	Hsero_4098 hypothetical protein 4693841:4694884 forward
Hsero_4116	Hsero_4116	12.7032	17.5966	0	1.34095	-14.1044	1.83394e-06	2.11785e-05	-3.64823	0.00191906	S - Function unknown	Hsero_4116 hypothetical protein 4715688:4717103 reverse
Hsero_4151	Hsero_4151	58.7732	54.3026	204.473	75.029	3.10572	7.86038e-14	2.30252e-12	1.46766	0.0193156	R - General function prediction only	Hsero_4151 lipoprotein 4752953:4753543 reverse
Hsero_4166	Hsero_4166	40.961	37.3595	90.9599	51.983	2.29756	5.88087e-09	9.8438e-08	1.14267	0.069356	R - General function prediction only	Hsero_4166 ABC-type uncharacterized transport system, ATPase component protein 4765611:4766405 reverse
Hsero_4167	Hsero_4167	16.3046	8.91876	39.9043	18.4906	2.91747	6.12363e-05	0.000494545	1.44373	0.0688769	R - General function prediction only	Hsero_4167 ABC-type uncharacterized transport system, permease component protein 4766407:4767300 reverse
Hsero_4169	Hsero_4169	60.6989	27.6345	115.321	74.3482	2.71059	3.98484e-05	0.000337622	1.42531	0.00874149	R - General function prediction only	Hsero_4169 ABC-type uncharacterized transport system, periplasmic component protein 4768537:4769517 reverse
Hsero_4173	Hsero_4173	22.6927	18.5212	76.5218	33.3393	3.35742	3.65299e-11	8.08708e-10	1.62196	0.0206365	S - Function unknown	Hsero_4173 conserved hypothetical protein 4772449:4773309 reverse
Hsero_4192	Hsero_4192	101.683	45.7489	180.893	122.679	2.59977	6.50395e-05	0.000522491	1.3785	0.0560671	S - Function unknown	Hsero_4192 hypothetical protein 4797839:4798021 reverse
Hsero_4195	Hsero_4195	352.305	234.345	681.63	551.821	2.65045	1.33227e-15	4.57158e-14	1.44651	0.00880322	R - General function prediction only	Hsero_4195 dehydrogenase protein 4800485:4801543 forward
Hsero_4199	Hsero_4199	122.512	51.4136	393.271	209.604	4.37789	1.44329e-14	4.59176e-13	2.06794	3.65978e-05	M - Cell wall	Hsero_4199 DegT/DnrJ/EryC1/StrS aminotransferase family protein 4804313:4805479 forward
Hsero_4207	Hsero_4207	156.353	125.617	593.749	426.027	4.55411	0	0	2.19257	2.41808e-05	S - Function unknown	Hsero_4207 hypothetical protein 4812098:4812700 forward
Hsero_4210	Hsero_4210	66.8525	82.807	185.357	101.887	2.41415	4.44089e-15	1.46124e-13	1.19754	0.0265237	R - General function prediction only	Hsero_4210 lipopolysaccharide biosynthesis protein 4814063:4815463 forward
Hsero_4211	Hsero_4211	92.3474	56.0576	143.815	147.538	2.4754	1.07323e-07	1.52538e-06	1.41126	0.0632043	S - Function unknown	Hsero_4211 hypothetical protein 4815587:4816795 forward
Hsero_4216	Hsero_4216	75.7932	76.3866	177.393	80.5899	2.13337	3.24407e-13	8.85484e-12	0.974342	0.076451	M - Cell wall	Hsero_4216 glycosyl transferase protein 4822694:4823896 forward
Hsero_4221	Hsero_4221	126.044	141.417	426.231	185.558	2.87674	0	0	1.39312	0.0127855	M - Cell wall	Hsero_4221 galactosyltransferase protein 4828194:4828754 forward
Hsero_4255	Hsero_4255	9.66541	15.3957	24.8229	26.4855	2.57499	0.000227	0.00156682	1.4583	0.0986774	K - Transcription	Hsero_4255 transcription regulator protein 4868619:4869356 forward
Hsero_4258	Hsero_4258	18.2823	20.5103	53.393	28.9708	2.67023	6.23407e-07	7.88118e-06	1.34222	0.0647754	G - Carbohydrate transport and metabolism	Hsero_4258 xylanase/chitin deacetylase protein 4871872:4872804 forward
Hsero_4259	Hsero_4259	11.5422	17.095	57.4657	17.1697	3.17595	0.00284167	0.0142028	1.48466	0.0535142	S - Function unknown	Hsero_4259 transmembrane protein 4873727:4874962 reverse
Hsero_4278	Hsero_4278	28.0843	61.849	186.764	141.726	4.58131	5.77316e-15	1.86136e-13	2.19778	0.000580337	C - Energy production and conversion	Hsero_4278 indolepyruvate ferredoxin oxidoreductase, alpha and beta subunits protein 4892627:4896226 reverse
Hsero_4307	Hsero_4307	13.5654	4.81048	44.5973	17.8574	4.29124	4.67369e-06	4.84933e-05	1.97021	0.030732	R - General function prediction only	Hsero_4307 alpha/beta superfamily hydrolase protein 4925196:4925858 forward
Hsero_4346	Hsero_4346	12.6314	16.8783	0	3.23228	-4.44469	0.0076406	0.0326852	-2.33994	0.0742265	K - Transcription	Hsero_4346 LysR family transcription regulator protein 4973949:4974881 reverse
Hsero_4353	Hsero_4353	84.5001	68.1781	29.8102	13.7593	-2.78362	3.96048e-08	5.98306e-07	-1.58673	0.0263784	J - Translation, ribosomal structure and biogenesis	Hsero_4353 thiol:disulfide interchange signal peptide protein 4982989:4983678 reverse
Hsero_4387	Hsero_4387	768.26	726.696	106.003	52.7113	-7.4848	4.85014e-208	2.53262e-206	-2.99805	4.89214e-08	C - Energy production and conversion	Hsero_4387 cytochrome c family protein 5020061:5020630 forward
Hsero_4388	Hsero_4388	41.8637	30.4767	21.249	3.07695	-2.71541	0.00956236	0.0395674	-1.58985	0.0584162	M - Cell wall	Hsero_4388 OmpA family protein 5020734:5021459 reverse
Hsero_4389	Hsero_4389	97.6346	106.589	37.9421	23.7865	-2.63029	3.14867e-13	8.64356e-12	-1.43151	0.0523195	S - Function unknown	Hsero_4389 hypothetical protein 5021619:5022050 reverse
Hsero_4391	Hsero_4391	156.572	177.401	41.6041	25.6641	-3.94596	2.0948e-25	8.90569e-24	-2.02229	0.00591853	S - Function unknown	Hsero_4391 hypothetical protein 5022491:5022799 reverse
Hsero_4403	Hsero_4403	34.296	28.9712	82.7596	64.5808	2.93278	1.29008e-12	3.33201e-11	1.5785	0.0165683	S - Function unknown	Hsero_4403 transmembrane protein 5034299:5034931 reverse
Hsero_4406	Hsero_4406	5.70592	2.1573	18.7826	6.76928	4.05684	0.000963977	0.00560647	1.87858	0.105808	K - Transcription	Hsero_4406 LysR family transcription regulator protein 5036592:5037515 forward
Hsero_4413	Hsero_4413	19.8684	18.1576	59.1953	32.088	3.02195	1.28387e-08	2.06971e-07	1.52417	0.027379	R - General function prediction only	Hsero_4413 galactokinase/mevalonate kinase protein 5043316:5044314 forward
Hsero_4415	Hsero_4415	16.9212	28.889	97.8149	29.9943	3.39523	0.000605918	0.00373184	1.5855	0.0214305	M - Cell wall	Hsero_4415 CDP-4-keto-6-deoxy-D-glucose-3-dehydrase protein 5045370:5046542 forward
Hsero_4428	Hsero_4428	157.787	216.164	36.6499	32.4547	-4.30608	4.10218e-06	4.35993e-05	-2.05581	0.000372736	S - Function unknown	Hsero_4428 conserved hypothetical protein 5058824:5059735 reverse
Hsero_4429	Hsero_4429	165.188	211.26	100.513	38.7498	-2.15026	8.36169e-05	0.000653164	-1.26858	0.00837447	R - General function prediction only	Hsero_4429 DNA helicase protein 5059892:5062465 reverse
Hsero_4451	Hsero_4451	10.6713	20.5764	271.282	188.197	18.4654	0	0	4.18615	1.36091e-11	R - General function prediction only	Hsero_4451 metal-dependent hydrolase of the TIM-barrel fold protein 5088042:5088971 reverse
Hsero_4452	Hsero_4452	3.82881	8.3056	225.917	122.38	36.0693	0	0	5.08338	7.68697e-15	R - General function prediction only	Hsero_4452 permease transmembrane protein 5089022:5090317 reverse
Hsero_4455	Hsero_4455	2.35715	6.27654	146.214	155.473	43.8884	0	0	5.53959	6.85912e-05	G - Carbohydrate transport and metabolism	Hsero_4455 gluconolactonase protein 5092048:5092968 reverse
Hsero_4456	Hsero_4456	8.3444	5.66121	2533.42	2804.77	480.469	0	0	9.02887	8.78717e-08	G;E;P;R - Carbohydrate transport and metabolism;Amino acid transport and metabolism;Inorganic ion transport and metabolism;General function prediction only	Hsero_4456 permease of the major facilitator superfamily protein 5092965:5094302 reverse
Hsero_4457	Hsero_4457	1.63573	14.2982	213.244	147.275	28.2811	0	0	4.78347	9.82156e-13	R - General function prediction only	Hsero_4457 amidohydrolase 2 (2-pyrone-4,6-dicarboxylic acid hydrolase) protein 5094314:5095261 reverse
Hsero_4505	Hsero_4505	7.04007	2.85784	36.8621	10.1418	5.74067	0.00325753	0.0160017	2.36272	0.0204237	R - General function prediction only	Hsero_4505 HAD-superfamily hydrolase protein 5165291:5166127 forward
Hsero_4548	Hsero_4548	24.7586	29.3139	2.70077	4.06726	-6.35423	1.46621e-08	2.35575e-07	-2.48302	0.0251727	K;T - Transcription;Signal transduction mechanisms	Hsero_4548 response regulator protein 5212154:5212867 reverse
Hsero_4560	Hsero_4560	13.9634	7.71515	25.6403	22.0563	2.77189	0.000316083	0.00210605	1.53229	0.0308508	V - Defense mechanisms	Hsero_4560 Type I site-specific deoxyribonuclease specificity subunit protein 5228943:5230208 reverse
Hsero_4566	Hsero_4566	18.6654	7.84418	30.5025	18.357	2.32606	0.0110768	0.0447922	1.1885	0.246658	S - Function unknown	Hsero_4566 hypothetical protein 5237843:5238274 forward
Hsero_4567	Hsero_4567	26.7481	27.4143	110.127	37.7517	3.39807	3.4302e-06	3.74516e-05	1.59236	0.0537142	K - Transcription	Hsero_4567 ArsR family transcription regulator protein 5238298:5238726 reverse
Hsero_4594	Hsero_4594	35.4491	27.5561	14.6175	6.41684	-2.37764	0.000202603	0.00143344	-1.37215	0.0513129	R - General function prediction only	Hsero_4594 membrane-associated, metal-dependent hydrolase protein 5269785:5271455 reverse
Hsero_4621	Hsero_4621	17.6743	15.6467	3.80141	1.9216	-4.62436	6.08562e-05	0.000493007	-2.29815	0.0503588	S - Function unknown	Hsero_4621 hypothetical protein 5305941:5306870 reverse
Hsero_4634	Hsero_4634	22.1031	22.1976	12.8843	2.57052	-2.44693	0.0116843	0.046972	-1.49023	0.0571938	T - Signal transduction mechanisms	Hsero_4634 two component response regulator protein 5316483:5317829 reverse
Hsero_4647	Hsero_4647	1.40015	3.89969	49.5751	47.7364	23.0902	0	0	4.58504	7.85087e-05	H - Coenzyme transport and metabolism	Hsero_4647 omega-amino acid/pyruvate aminotransferase protein 5332623:5333951 forward
Hsero_4648	Hsero_4648	5.18965	4.0027	64.5365	48.819	15.5359	0	0	3.97718	2.80031e-08	C - Energy production and conversion	Hsero_4648 methylmalonate-semialdehyde dehydrogenase protein 5333979:5335472 forward
Hsero_4674	Hsero_4674	41.102	32.8221	7.09901	2.91568	-5.86002	1.01876e-10	2.17517e-09	-2.69067	0.0169363	S - Function unknown	Hsero_4674 conserved hypothetical protein 5363629:5364126 forward
Hsero_4683	Hsero_4683	16.8145	4.40297	36.1404	38.3525	4.43884	9.09176e-06	8.8594e-05	2.27559	0.0180649	S - Function unknown	Hsero_4683 hypothetical protein 5373626:5374123 forward
Hsero_4740	Hsero_4740	220.993	373.603	53.886	56.181	-4.30316	0.00391836	0.0187898	-2.01621	0.00723424	S - Function unknown	Hsero_4740 conserved hypothetical protein 5436108:5436608 reverse
Hsero_4759	Hsero_4759	25.0283	30.075	5.07461	2.35143	-5.902	2.11483e-08	3.29859e-07	-2.67794	0.02373	S - Function unknown	Hsero_4759 conserved hypothetical protein 5456102:5456671 forward
Hsero_4763	Hsero_4763	76.1037	52.0248	33.7347	2.37645	-3.59042	0.00689172	0.0298807	-1.9303	0.00695699	K - Transcription	Hsero_4763 transcription regulator protein 5461638:5462342 forward
Hsero_4766	Hsero_4766	18.3369	13.3231	42.9624	20.0033	2.50628	3.25483e-05	0.000281733	1.21906	0.0867521	R - General function prediction only	Hsero_4766 cobalamin synthesis protein/P47K family protein 5466414:5467580 reverse
hydH	Hsero_2459	28.9279	43.0954	125.954	52.0104	3.10554	8.96416e-12	2.09048e-10	1.48438	0.0139137	T - Signal transduction mechanisms	hydH two component sensor histidine kinase protein 2791393:2792775 reverse
icd_2	Hsero_2515	38.2623	23.4301	58.9723	26.8083	1.75247	0.0124438	0.049446	0.700718	0.187083	C - Energy production and conversion	icd isocitrate dehydrogenase (NADP) protein 2865719:2867947 forward
ileS	Hsero_1404	49.0643	23.8237	143.322	59.4925	3.51141	2.08475e-09	3.72311e-08	1.684	0.000880669	J - Translation, ribosomal structure and biogenesis	ileS isoleucyl-tRNA synthetase 1606386:1609280 reverse
ilvA_3	Hsero_3908	44.8851	39.2925	91.7661	72.2677	2.45358	4.27463e-11	9.41986e-10	1.3229	0.0132672	E - Amino acid transport and metabolism	ilvA threonine dehydratase protein 4472210:4473736 forward
ilvC_2	Hsero_3806	245.789	49.1966	462.336	286.317	3.21344	0.000981477	0.00566028	1.67061	0.000810473	E;H - Amino acid transport and metabolism;Coenzyme transport and metabolism	ilvC ketol-acid reductoisomerase oxidoreductase protein 4358635:4359651 reverse
infA_1	Hsero_0135	188.346	124.698	432.925	167.795	2.41892	8.56872e-11	1.84593e-09	1.12385	0.0687037	J - Translation, ribosomal structure and biogenesis	infA translation initiation factor (IF-1) protein 143950:144168 forward
infB	Hsero_3604	143.646	101.024	305.462	165.493	2.4255	1.15907e-12	3.02619e-11	1.21184	0.0107152	J - Translation, ribosomal structure and biogenesis	infB translation initiation factor 2 (IF-2; GTPase) protein 4131518:4134382 reverse
iscU	Hsero_3143	33.4229	62.9477	183.652	100.216	3.69706	1.90092e-12	4.80634e-11	1.80377	0.0100606	C - Energy production and conversion	iscU FeS cluster assembly scaffold protein 3599064:3599462 reverse
kdtA	Hsero_0475	148.681	171.146	60.9321	16.8364	-3.42883	6.02025e-12	1.43887e-10	-1.94852	0.000269399	M - Cell wall	kdtA 3-deoxy-d-manno-octulosonic-acid (KDO) transferase protein 516776:518062 forward
kgtP	Hsero_3359	42.886	31.9167	3.04082	1.21936	-13.9464	3.0767e-10	6.10764e-09	-3.94505	3.67542e-06	G;E;P;R - Carbohydrate transport and metabolism;Amino acid transport and metabolism;Inorganic ion transport and metabolism;General function prediction only	kgtP alpha-ketoglutarate permease of the major facilitator superfamily protein 3849595:3850968 reverse
ldhA	Hsero_2511	847.948	585.356	132.052	55.4529	-6.06461	1.76687e-06	2.05932e-05	-2.73201	2.71092e-07	C;H;R - Energy production and conversion;Coenzyme transport and metabolism;General function prediction only	ldhA D-lactate dehydrogenase protein 2861955:2862947 reverse
lepA	Hsero_1934	58.7767	26.2224	153.351	70.4775	3.32451	1.00434e-07	1.44456e-06	1.63195	0.00152103	M - Cell wall	lepA GTP-binding elongation factor protein 2190206:2191999 forward
leuD	Hsero_3298	59.3465	40.2975	138.377	81.5291	2.78061	1.34242e-11	3.07093e-10	1.43196	0.0163031	E - Amino acid transport and metabolism	leuD 3-isopropylmalate dehydratase (small subunit) protein 3779118:3779765 reverse
leuS	Hsero_0595	58.0695	24.4559	147.532	97.9897	3.75692	3.40213e-09	5.81631e-08	1.90533	0.000104358	J - Translation, ribosomal structure and biogenesis	leuS leucyl-tRNA synthetase protein 652511:655159 reverse
livF_4	Hsero_1666	23.6542	34.067	548.817	136.619	13.7226	2.65764e-05	0.000235559	3.63372	0.000261934	E - Amino acid transport and metabolism	livF ABC-type branched-chain amino acid transport system, ATPase component protein 1887830:1888537 forward
livF_5	Hsero_1669	1.56633	0	40.5798	12.9745	42.4681	4.35455e-06	4.56753e-05	5.27362	0.0365974	E - Amino acid transport and metabolism	livF ABC-type branched-chain amino acid transport system, ATPase component protein 1892410:1892607 forward
livG_4	Hsero_1665	23.1502	7.69631	366.478	117.299	19.2281	2.24554e-12	5.64794e-11	4.12412	4.1452e-11	E - Amino acid transport and metabolism	livG ABC-type branched-chain amino acid transport system, ATPase component protein 1887057:1887833 forward
livH_4	Hsero_1663	45.4996	11.6117	375.477	135.67	11.2682	0	0	3.34801	3.70922e-09	E - Amino acid transport and metabolism	livH ABC-type branched-chain aminoacid transport system, permease component protein 1884855:1885781 forward
livH_5	Hsero_1786	62.3052	81.6577	29.9388	17.9261	-2.3921	0.000139657	0.00102273	-1.31063	0.0430133	E - Amino acid transport and metabolism	livH ABC-type branched-chain amino acid transport system, permease component protein 2018270:2019160 forward
livH_8	Hsero_3999	12.8775	15.1742	0	1.80358	-8.54714	6.95529e-05	0.000555037	-3.10548	0.0346197	E - Amino acid transport and metabolism	livH ABC-type branched-chain amino acid transport system, permease component protein 4586116:4586982 reverse
livK_3	Hsero_1662	161.424	83.3225	305.637	185.06	2.53009	3.8768e-06	4.16648e-05	1.30706	0.00658372	E - Amino acid transport and metabolism	livK ABC-type branched-chain amino acid transport system, periplasmic component protein 1883635:1884756 forward
livM_4	Hsero_1664	6.31894	11.0471	119.965	27.3088	9.71641	0.00199186	0.0104236	3.12531	0.00416796	E - Amino acid transport and metabolism	livM ABC-type branched-chain amino acid transport system, permease component protein 1885834:1887060 forward
lpdA_1	Hsero_1455	149.266	74.013	936.002	337.823	7.15573	0	0	2.6852	1.19572e-07	C - Energy production and conversion	lpdA 2-oxoglutarate dehydrogenase, E3 component, lipoamide dehydrogenase protein 1677210:1679000 forward
lpdA_2	Hsero_2967	170.921	111.672	256.573	134.376	1.74395	0.000717995	0.00437433	0.728286	0.121936	C - Energy production and conversion	lpdA 2-oxoglutarate dehydrogenase, E3 component, lipoamide dehydrogenase protein 3376898:3378325 reverse
lpxC	Hsero_0343	108.679	80.5004	175.461	139.497	2.09715	2.9392e-09	5.12912e-08	1.10242	0.0285339	M - Cell wall	lpxC UDP-3-O-[3-hydroxymyristoyl] N-acetylglucosamine deacetylase protein 378946:379881 forward
lysA_1	Hsero_0191	16.3102	14.4914	65.372	30.4932	3.91851	2.94869e-11	6.5581e-10	1.86069	0.00518982	E - Amino acid transport and metabolism	lysA diaminopimelate decarboxylase protein 201429:202721 forward
maeB_2	Hsero_3360	65.1642	63.2561	263.866	127.58	3.83612	0	0	1.83763	0.000366393	C - Energy production and conversion	maeB NADP-dependent malic enzyme oxidoreductase protein 3851422:3853734 reverse
marR_2	Hsero_3061	126.784	76.8921	1918.24	353.344	12.1839	0.00779072	0.0332091	3.50614	0.0111867	K - Transcription	marR transcription regulator protein 3517434:3517910 reverse
mdcA	Hsero_2683	1909.7	2797.97	35.0679	8.43725	-91.9954	5.62521e-07	7.1871e-06	-6.70125	3.17872e-16	I - Lipid transport and metabolism	mdcA malonate decarboxylase alpha subunit protein 3061531:3063198 reverse
mdcB	Hsero_2679	263.564	369.161	0.34227	1.66529	-153.38	1.51709e-08	2.42936e-07	-7.58554	3.75926e-20	H - Coenzyme transport and metabolism	mdcB triphosphoribosyl-dephospho-CoA synthetase protein 3057892:3058830 reverse
mdcC	Hsero_2681	205.082	435.523	9.97572	1.20586	-52.1733	0.00768177	0.0327817	-5.90955	2.32181e-05	I - Lipid transport and metabolism	mdcC malonate decarboxylase gamma-subunit protein 3059537:3060277 reverse
mdcG	Hsero_2680	403.955	480.468	4.05116	1.8772	-118.641	1.15502e-25	4.95419e-24	-7.00718	3.82338e-23	I - Lipid transport and metabolism	mdcG phosphoribosyl-dephospho-CoA transferase protein 3058818:3059531 reverse
mdlB	Hsero_2173	36.6385	27.751	74.6668	36.6915	2.17683	1.93783e-06	2.22712e-05	1.03028	0.0560735	V - Defense mechanisms	mdlB ABC-type multidrug transport system, ATPase and permease components protein 2446051:2448327 forward
mdpB	Hsero_0998	426.342	360.498	75.2193	44.4924	-5.22013	5.90789e-25	2.48961e-23	-2.43089	1.07075e-05	S - Function unknown	mdpB microcystin-dependent protein 1101299:1102144 forward
menG_2	Hsero_4454	5.84309	12.7112	379.615	143.906	35.4299	0	0	4.96821	2.69704e-13	H - Coenzyme transport and metabolism	menG demethylmenaquinone methyltransferase protein 5091321:5092010 reverse
mesJ_2	Hsero_4202	128.279	98.1313	210.351	229.274	2.44558	0	0	1.40517	0.0833151	D - Cell cycle control, cell division, chromosome partitioning	mesJ ATPase of the PP-loop superfamily implicated in cell cycle control protein 4807883:4809115 forward
metG	Hsero_3083	24.2362	32.7897	74.2627	33.675	2.38109	5.12444e-07	6.5823e-06	1.12566	0.0594616	J - Translation, ribosomal structure and biogenesis	metG methionyl-tRNA synthetase protein 3537122:3539194 forward
moaE	Hsero_2101	11.6386	0	59.5958	19.2319	8.44244	9.41571e-05	0.000730745	2.94001	0.00518176	H - Coenzyme transport and metabolism	moaE molybdopterin converting factor, large subunit protein 2361067:2361519 forward
moeA_2	Hsero_1882	31.5676	30.0473	16.7313	4.77321	-2.32819	0.00165809	0.00889003	-1.41543	0.0517212	H - Coenzyme transport and metabolism	moeA molybdopterin biosynthesis MoeA protein 2134055:2135341 reverse
mrcA_2	Hsero_4179	53.2958	56.4609	196.082	89.8464	3.2772	0	0	1.59513	0.00243498	M - Cell wall	mrcA penicillin-binding 1 (peptidoglycan synthetase) transmembrane protein 4779040:4781355 reverse
mrdA	Hsero_4665	18.5671	8.59636	35.0579	14.2804	2.29127	0.00797756	0.0338853	1.06499	0.090044	M - Cell wall	mrdA cell division protein FtsI (peptidoglycan synthetase) protein 5354219:5356189 forward
mreB	Hsero_4662	166.949	91.2661	473.776	132.983	2.79491	0.0014554	0.00791819	1.34555	0.0237308	D - Cell cycle control, cell division, chromosome partitioning	mreB actin-like ATPase involved in cell morphogenesis protein 5351263:5352306 forward
mtgA	Hsero_0402	11.3891	4.50473	39.947	23.3483	5.02466	1.32925e-07	1.86172e-06	2.29357	0.00953099	M - Cell wall	mtgA monofunctional biosynthetic peptidoglycan transglycosylase protein 437081:437788 forward
murE	Hsero_0331	292.87	340.317	126.915	53.1036	-2.7967	9.42892e-14	2.69622e-12	-1.62587	0.00112287	M - Cell wall	murE UDP-N-acetylmuramoylalanyl-D-glutamate-2,6- diaminopimelate ligase 363381:364907 forward
nahD_1	Hsero_0590	8.70011	1.97361	31.2906	9.58423	4.74117	0.00399638	0.0191031	2.08658	0.0727942	Q - Secondary metabolites biosynthesis, transport and catabolism	nahD 2-hydroxychromene-2-carboxylate isomerase protein 648436:649041 reverse
nahD_3	Hsero_4688	27.7731	32.0654	59.6946	50.938	2.3249	2.27686e-07	3.06388e-06	1.26129	0.0759056	Q - Secondary metabolites biosynthesis, transport and catabolism	nahD 2-hydroxychromene-2-carboxylate isomerase protein 5378219:5378821 forward
ndh	Hsero_1756	27.5834	10.6373	80.2858	36.0217	3.84295	4.58569e-07	5.94512e-06	1.83752	0.0024081	C - Energy production and conversion	ndh NADH dehydrogenase, FAD-containing subunit, protein; cytochrome c reductase protein 1987788:1989080 forward
npd2	Hsero_4695	76.6586	32.7113	166.135	77.8988	2.81766	2.77583e-05	0.00024513	1.39899	0.00890779	R - General function prediction only	npd2 2-nitropropane dioxygenase protein 5386085:5387059 forward
nuoA	Hsero_1767	68.0571	78.6263	136.591	110.142	2.11518	1.64424e-12	4.22403e-11	1.11003	0.088961	C - Energy production and conversion	nuoA transmembrane NADH dehydrogenase I (Chain A) oxidoreductase protein 1998086:1998445 forward
nuoB	Hsero_1768	139.788	243.631	302.526	186.623	1.6014	0.0370653	0.117414	0.630539	0.290258	C - Energy production and conversion	nuoB NADH dehydrogenase I (Chain B) oxidoreductase protein 1998449:1998925 forward
nuoD	Hsero_1770	342.779	246.227	575.122	205.305	1.65672	0.00248055	0.0125835	0.567652	0.247131	C - Energy production and conversion	nuoD NADH dehydrogenase I (Chain D) oxidoreductase protein 1999531:2000784 forward
nuoF	Hsero_1772	292.186	233.48	462.993	196.411	1.57985	1.60698e-06	1.87833e-05	0.528325	0.278741	C - Energy production and conversion	nuoF NADH dehydrogenase I (chain F) oxidoreductase protein 2001368:2002663 forward
nuoG	Hsero_1773	414.046	173.203	691.567	260.954	2.0488	0.0101199	0.0414813	0.885124	0.0469147	C - Energy production and conversion	nuoG NADH dehydrogenase I (Chain G) oxidoreductase protein 2002746:2005064 forward
nuoH	Hsero_1774	280.597	188.912	487.039	242.054	1.95741	1.77039e-06	2.05932e-05	0.880688	0.063902	C - Energy production and conversion	nuoH transmembrane NADH dehydrogenase I (chain H) oxidoreductase protein 2005067:2006137 forward
nuoJ	Hsero_1776	165.405	112.352	192.348	234.048	1.93482	5.41047e-06	5.55383e-05	1.09645	0.181199	C - Energy production and conversion	nuoJ transmembrane NADH dehydrogenase I (Chain J) oxidoreductase protein 2006788:2007447 forward
nuoK	Hsero_1777	105.385	10.3215	192.419	67.9557	2.83208	0.0383779	0.120659	1.36237	0.0419009	C - Energy production and conversion	nuoK transmembrane NADH dehydrogenase I (Chain K) oxidoreductase protein 2007466:2007774 forward
nuoL	Hsero_1778	118.061	94.9484	261.294	131.03	2.31901	0	0	1.12486	0.0224506	C - Energy production and conversion	nuoL transmembrane NADH dehydrogenase I (Chain L) oxidoreductase protein 2007890:2009980 forward
nuoM	Hsero_1779	213.62	161.767	397.914	160.685	1.87454	9.9846e-09	1.62047e-07	0.7638	0.120971	C - Energy production and conversion	nuoM transmembrane NADH dehydrogenase I (chain M) oxidoreductase protein 2010003:2011493 forward
nusA	Hsero_3605	159.639	118.706	302.438	171.478	2.14489	2.06184e-11	4.62854e-10	1.04539	0.0301595	K - Transcription	nusA transcription elongation factor protein 4134435:4135994 reverse
nusG	Hsero_0100	560.444	214.175	1283.39	718.162	3.26499	3.70601e-07	4.83796e-06	1.65876	0.00040035	K - Transcription	nusG transcription antitermination protein 112179:112769 forward
ompW1	Hsero_3194	167.492	104.778	28.8428	13.2457	-5.13065	0.00032818	0.00217459	-2.4663	0.000299332	M - Cell wall	ompW1 outer membrane W protein 3657039:3657662 forward
ompW2	Hsero_0677	360.141	267.67	742.075	314.345	2.12009	2.86882e-13	7.92057e-12	0.953497	0.0536125	M - Cell wall	ompW2 outer membrane W protein 741190:741927 forward
ostA	Hsero_0705	52.8346	47.0398	112.299	51.3565	2.06303	2.13634e-08	3.32136e-07	0.930069	0.0783747	M - Cell wall	ostA organic solvent tolerance transmembrane protein 766393:768693 forward
otsA	Hsero_0196	46.6868	47.583	15.436	1.60133	-5.23138	3.07337e-07	4.06734e-06	-2.53998	0.000172564	G - Carbohydrate transport and metabolism	otsA alpha,alpha-trehalose-phosphate synthase(UDP-forming) protein 208578:209972 forward
otsB	Hsero_0194	315.531	234.558	25.3844	25.2693	-8.61951	2.59502e-10	5.21609e-09	-3.01545	7.81391e-07	G - Carbohydrate transport and metabolism	otsB trehalose-6-phosphate phophatase, biosynthetic, protein 205855:206601 forward
paaF	Hsero_3886	69.8499	68.7537	28.9542	26.7373	-1.97767	5.36854e-06	5.52258e-05	-0.916243	0.20017	I - Lipid transport and metabolism	paaF enoyl-CoA hydratase protein 4448791:4449567 reverse
paaJ_1	Hsero_3820	15.7428	8.76936	56.8281	16.1586	3.59964	0.00402091	0.0192013	1.68955	0.0217433	I - Lipid transport and metabolism	paaJ acetyl-CoA acetyltransferase protein 4374617:4375798 forward
paaK_1	Hsero_2561	28.5264	40.7444	0.252666	0.439045	-79.6559	5.83139e-08	8.59325e-07	-6.10348	7.24593e-09	H - Coenzyme transport and metabolism	paaK phenylacetyl-CoA-ligase protein 2919596:2920867 reverse
papC	Hsero_2575	121.08	203.417	16.8048	6.0835	-11.3888	0.00051679	0.00323684	-3.68116	1.75927e-05	N;U - Cell motility;Intracellular trafficking, secretion, and vesicular transport	papC P pilus assembly protein, porin PapC protein 2936146:2938440 forward
papD	Hsero_2574	144.065	202.537	52.0594	15.5503	-4.20842	3.73787e-05	0.000318947	-2.2541	0.000103352	N;U - Cell motility;Intracellular trafficking, secretion, and vesicular transport	papD PilP assembly chaperone transmembrane protein 2935403:2936149 forward
pgi_1	Hsero_1099	26.8224	24.6624	73.1576	83.9208	3.84063	0	0	2.06537	0.0402923	G - Carbohydrate transport and metabolism	pgi glucose-6-phosphate isomerase protein 1248665:1250329 reverse
phaC_1	Hsero_2999	153.224	126.911	0.363771	0	-889.123	2.34094e-29	1.04128e-27	-1.92154	0.000917861	Q - Secondary metabolites biosynthesis, transport and catabolism	phbC poly(3-hydroxyalkanoate) synthetase protein 3413862:3415628 reverse
phaC_2	Hsero_2405	132.24	142.896	14.8641	6.61465	-10.1836	2.93571e-45	1.36924e-43	0.642172	0.28048	I - Lipid transport and metabolism	phbC poly-beta-hydroxyalkanoate synthase protein 2732357:2734129 forward
phaC_3	Hsero_0265	153.833	105.395	49.1607	14.1221	-3.37526	0.000260657	0.00176615	-1.92154	0.000917861	I - Lipid transport and metabolism	phaC poly(3-hydroxyalkanoate)synthetase protein 278253:279383 forward
phaP1	Hsero_1639	425.609	241.746	63.2526	14.8528	-7.33525	0.00138824	0.00761311	-3.02044	1.76773e-05	S - Function unknown	Hsero_1639 phasin family protein protein 1861157:1861720 reverse
phaZ_2	Hsero_1622	34.6266	43.2214	12.2212	12.1091	-2.54539	1.15376e-05	0.000110192	-1.26639	0.0811166	I - Lipid transport and metabolism	phaZ poly[D(-)-3-hydroxyalkanoate] depolymerase protein 1846523:1847758 reverse
pheS	Hsero_1981	26.8838	24.9391	11.4885	5.19039	-2.46835	0.00049326	0.00310974	-1.42207	0.0890893	J - Translation, ribosomal structure and biogenesis	pheS phenylalanyl-tRNA synthetase alpha chain protein 2237761:2238879 forward
phrB_1	Hsero_0417	25.8445	19.9334	6.57392	4.56926	-3.26082	6.86591e-05	0.000549731	-1.70798	0.0530484	L - DNA Replication, recombination and repair	phrB deoxyribodipyrimidine photolyase protein 452144:453463 forward
pilA	Hsero_0660	59.9469	57.402	14.5799	4.62634	-4.88407	8.77619e-14	2.5552e-12	-2.48415	0.00559824	N;U - Cell motility;Intracellular trafficking, secretion, and vesicular transport	pilA Type IV pilin A protein 725663:726169 forward
pinR	Hsero_4490	6.84621	1.32009	22.7032	39.2035	9.58351	6.90592e-10	1.32704e-08	3.50606	0.0415329	S - Function unknown	pinR conserved hypothetical protein 5136868:5137320 reverse
plsX	Hsero_1922	112.699	87.5038	249.093	181.476	2.70841	0	0	1.44759	0.0039882	I - Lipid transport and metabolism	plsX fatty acid/phospholipid synthesis protein 2179539:2180636 forward
pmbA	Hsero_1857	65.662	47.7526	147.628	101.465	2.7663	2.77556e-14	8.60244e-13	1.46405	0.00478168	R - General function prediction only	pmbA Zn-dependent protease protein 2105679:2107043 forward
pnp	Hsero_1755	56.5461	40.3515	114.042	75.1409	2.45917	1.404e-09	2.57436e-08	1.2835	0.0107819	J - Translation, ribosomal structure and biogenesis	pnp polyribonucleotide nucleotidyltransferase protein 1985306:1987444 forward
potA_2	Hsero_1081	28.7922	7.40234	183.571	104.978	10.0829	0	0	3.29713	1.28549e-08	E - Amino acid transport and metabolism	potA ABC-type spermidine/putrescine transport systems, ATPase component protein 1194994:1196124 reverse
potD	Hsero_1080	19.9032	4.0096	81.2715	19.6854	4.94716	0.00996487	0.0410231	2.17832	0.0128281	E - Amino acid transport and metabolism	potD ABC-type spermidine/putrescine transport system, periplasmic protein protein 1193716:1194759 reverse
potH	Hsero_1079	5.07228	2.94965	19.7741	8.43787	4.43635	0.000151749	0.00110249	2.02469	0.0401247	E - Amino acid transport and metabolism	potH ABC-type spermidine/putrescine transport system, permease component I protein 1192202:1193485 reverse
prfB	Hsero_2785	118.976	77.65	245.64	134.825	2.43905	1.44491e-09	2.6393e-08	1.22459	0.01582	J - Translation, ribosomal structure and biogenesis	prfB peptide chain release factor 2 (RF-2) protein 3183549:3184562 forward
prfC	Hsero_2919	21.9994	12.2629	51.8504	31.0609	3.05019	2.54657e-06	2.84506e-05	1.57389	0.00915159	J - Translation, ribosomal structure and biogenesis	prfC peptide chain release factor 3 (RF-3) protein 3315443:3317035 forward
priB	Hsero_2075	8.27023	23.2557	86.7758	60.3143	5.84855	1.12355e-12	2.94946e-11	2.52283	0.00950832	L - DNA Replication, recombination and repair	priB primosomal replication N protein 2336301:2336600 forward
proA	Hsero_0592	30.7934	8.63939	52.4256	33.0062	2.73943	0.00576087	0.0257205	1.4414	0.0144155	E - Amino acid transport and metabolism	proA gamma-glutamyl phosphate reductase 649583:650851 reverse
prsA	Hsero_3920	107.617	56.3837	178.438	213.755	3.01744	3.11596e-09	5.38457e-08	1.73817	0.0709252	F - Nucleotide transport and metabolism	prsA phosphoribosylpyrophosphate synthetase protein 4484113:4485063 forward
pta	Hsero_0263	79.4717	64.576	39.5044	8.95872	-2.5549	0.000221519	0.00154051	-1.51264	0.0166806	C - Energy production and conversion	pta phosphate acetyltransferase protein 276107:277066 forward
ptsH	Hsero_0089	80.405	77.5189	13.0937	16.9608	-4.17513	5.43527e-17	2.0723e-15	-1.90888	0.0643833	G - Carbohydrate transport and metabolism	ptsH phosphocarrier protein HPr (Histidine-containing protein) protein 104133:104402 forward
ptsK	Hsero_3912	68.6984	64.7465	177.638	93.6129	2.55849	0	0	1.27607	0.021979	T - Signal transduction mechanisms	ptsK Hpr kinase and phosphatase protein 4476453:4477391 forward
ptxS	Hsero_1494	115.794	110.51	58.1806	26.4408	-2.12483	2.78097e-10	5.54347e-09	-1.20488	0.0335183	K - Transcription	ptxS LacI family transcription regulator protein 1717696:1718844 forward
purB	Hsero_0686	25.391	10.9284	58.9688	27.9233	3.01975	7.08583e-05	0.000563582	1.50195	0.0148897	F - Nucleotide transport and metabolism	purB adenylosuccinate lyase protein 749871:751238 reverse
purD	Hsero_3557	89.6919	35.343	173.232	63.9881	2.39459	0.0028441	0.0142028	1.10732	0.0301679	F - Nucleotide transport and metabolism	purD phosphoribosylamine-glycine ligase protein 4079953:4081221 forward
purF	Hsero_3286	103.786	69.8522	164.816	149.291	2.27981	1.89995e-08	3.00243e-07	1.25868	0.0437563	F - Nucleotide transport and metabolism	purF glutamine phosphoribosylpyrophosphate amidotransferase protein 3763748:3765268 reverse
purL	Hsero_2241	34.5877	21.2901	70.7285	23.6647	2.10164	0.0100239	0.0411932	0.906464	0.0821912	F - Nucleotide transport and metabolism	purL phosphoribosylformylglycinamidine synthase protein 2526358:2530383 forward
purM	Hsero_0633	128.925	119.333	295.225	125.28	2.13215	0	0	0.958041	0.0704569	F - Nucleotide transport and metabolism	purM phosphoribosylformylglycinamidine cyclo-ligase (AirS) protein 692323:693366 forward
putA	Hsero_0181	9.32164	9.71573	25.1509	13.1564	2.53153	0.00108779	0.00619163	1.25705	0.0429858	C - Energy production and conversion	putA bifunctional enzyme: proline dehydrogenase/proline oxidase delta-1-pyrroline-5-carboxylate dehydrogenase protein 188203:191895 forward
rbfA	Hsero_3603	159.407	65.4304	382.726	144.661	2.96287	5.05577e-06	5.212e-05	1.41813	0.0110045	J - Translation, ribosomal structure and biogenesis	rbfA ribosome-binding factor A protein 4131016:4131408 reverse
rdgC	Hsero_4329	35.4629	15.4823	75.2341	53.8585	3.19876	4.0723e-06	4.33776e-05	1.69286	0.0051026	L - DNA Replication, recombination and repair	rdgC DNA recombination-dependent growth factor C protein 4954148:4955074 forward
rep	Hsero_4320	11.0709	14.4236	41.3949	15.9485	2.82681	1.53049e-05	0.000142214	1.3349	0.0522254	L - DNA Replication, recombination and repair	rep ATP-dependent DNA helicase rep protein 4941240:4943312 forward
rfaG	Hsero_4217	113.26	42.0166	250.759	83.3136	2.66293	0.00367378	0.0177732	1.26481	0.0122054	M - Cell wall	rfaG glycosyltransferase group 1 protein 4823904:4825127 forward
rfaJ_1	Hsero_3568	8.79811	2.82744	28.3294	22.067	5.47252	1.28697e-06	1.5418e-05	2.49592	0.002919	M - Cell wall	rfaJ UDP-glucose:(glucosyl) LPS alpha 1,3-glucosyltransferase WaaO protein 4091627:4092613 forward
rfbD	Hsero_4218	276.879	209.324	567.867	429.329	2.58379	0	0	1.38956	0.00377218	M - Cell wall	rfbD dTDP-4-dehydrorhamnose reductase protein 4825124:4825981 forward
rhaI	Hsero_4450	7.65762	10.9203	183.015	71.3595	17.2011	0	0	3.9415	9.7644e-10	M - Cell wall	rhaI L-rhamnose isomerase protein 5086684:5087979 forward
rhlE_3	Hsero_3577	55.2902	36.8986	114.595	50.8875	2.26179	1.35405e-06	1.61812e-05	1.06119	0.0504311	J;K;L - Translation, ribosomal structure and biogenesis;Transcription;DNA Replication, recombination and repair	rhlE ATP-dependent RNA helicase protein 4103062:4104525 reverse
rluA	Hsero_2688	377.329	592.909	36.4244	7.94262	-18.9496	4.33079e-05	0.000362458	-4.41565	5.45187e-08	J - Translation, ribosomal structure and biogenesis	rluA 23S RNA-specific pseudouridylate synthase protease protein 3066969:3067868 reverse
rpe	Hsero_3890	17.6953	9.57763	36.1928	17.2739	2.47089	0.00100195	0.0057576	1.21161	0.16851	G - Carbohydrate transport and metabolism	rpe ribulose-5-phosphate 3-epimerase protein 4452309:4452974 forward
rplA	Hsero_0102	116.3	65.5856	225.805	148.122	2.59319	1.34965e-07	1.88481e-06	1.36238	0.008989	J - Translation, ribosomal structure and biogenesis	rplA 50s ribosomal subunit L1 protein 113361:114056 forward
rplB	Hsero_0117	135.59	86.9078	264.333	149.868	2.34684	2.06998e-08	3.23915e-07	1.17775	0.0206244	J - Translation, ribosomal structure and biogenesis	rplB 50S ribosomal subunit L2 protein 135128:135955 forward
rplD	Hsero_0115	190.775	105.926	371.593	257.02	2.67284	1.87342e-08	2.97027e-07	1.4202	0.00435293	J - Translation, ribosomal structure and biogenesis	rplD 50S ribosomal subunit L4 protein 134194:134814 forward
rplK	Hsero_0101	117.018	47.0651	308	92.3019	2.95097	0.00198909	0.0104205	1.42088	0.0158765	J - Translation, ribosomal structure and biogenesis	rplK 50s ribosomal subunit L11 protein 112930:113361 forward
rplL	Hsero_0104	270.248	83.71	447.08	318.076	2.7335	0.00106284	0.00605682	1.46879	0.00591533	J - Translation, ribosomal structure and biogenesis	rplL 50s ribosomal subunit L7/L12 protein 114986:115366 forward
rplM	Hsero_3850	144.584	56.6872	337.124	150.486	3.06067	4.92771e-06	5.10188e-05	1.50696	0.00624751	J - Translation, ribosomal structure and biogenesis	rplM 50S ribosomal subunit L13 protein 4408276:4408704 reverse
rplN	Hsero_0124	68.0781	31.8719	175.067	111.996	3.62534	2.33799e-10	4.73912e-09	1.84229	0.00414175	J - Translation, ribosomal structure and biogenesis	rplN 50S ribosomal subunit L14 protein 138504:138872 forward
rplO	Hsero_0133	114.785	64.1536	284.45	141.221	3.00077	1.25711e-10	2.66043e-09	1.50012	0.00869022	J - Translation, ribosomal structure and biogenesis	rplO 50S ribosomal subunit L15 protein 142131:142565 forward
rplQ	Hsero_0141	28.9771	0.50337	49.5073	35.5387	3.66196	0.0107586	0.0436891	1.90978	0.0257043	J - Translation, ribosomal structure and biogenesis	rplQ 50S ribosomal subunit L17 protein 147211:147606 forward
rplR	Hsero_0130	175.999	67.543	527.684	411.08	4.87027	0	0	2.32308	0.000194606	J - Translation, ribosomal structure and biogenesis	rplR 50S ribosomal subunit L18 protein 141021:141383 forward
rplU	Hsero_0364	218.684	76.6671	303.88	303.218	2.59803	0.000991953	0.00571384	1.48229	0.0565036	J - Translation, ribosomal structure and biogenesis	rplU 50S ribosomal subunit L21 protein 398080:398391 forward
rplV	Hsero_0119	280.331	314.266	683.319	710.408	2.94873	0	0	1.6554	0.0496404	J - Translation, ribosomal structure and biogenesis	rplV 50S ribosomal subunit L22 protein 136248:136580 forward
rplX	Hsero_0125	181.157	62.6479	308.128	223.032	2.75373	0.000382023	0.00248341	1.48253	0.00614155	J - Translation, ribosomal structure and biogenesis	rplX 50S ribosomal subunit L24 protein 138882:139196 forward
rpoA	Hsero_0140	126.21	68.6868	234.964	158.175	2.54487	9.00216e-07	1.10322e-05	1.34266	0.00670545	K - Transcription	rpoA DNA-directed RNA polymerase alpha chain protein 146046:147023 forward
rpoB	Hsero_0105	82.4606	52.5152	216.844	108.919	3.0423	6.92779e-14	2.04179e-12	1.52092	0.00162776	K - Transcription	rpoB DNA-directed RNA polymerase subunit beta protein 115646:119752 forward
rpoC	Hsero_0106	73.7682	49.2932	300.026	188.025	4.99776	0	0	2.29424	3.27723e-06	K - Transcription	rpoC DNA-directed RNA polymerase subunit beta protein 120045:124286 forward
rpoD	Hsero_0870	222.912	241.262	608.542	314.998	2.50269	0	0	1.23711	0.0120087	K - Transcription	rpoD RNA polymerase sigma-70 factor transcription regulator protein 965140:967692 forward
rpsA	Hsero_3689	284.906	155	519.565	224.212	2.13327	0.000138915	0.00101885	0.972429	0.0360009	J - Translation, ribosomal structure and biogenesis	rpsA 30s ribosomal subunit S1 protein 4222470:4224227 reverse
rpsC	Hsero_0120	207.513	136.054	671.822	584.104	4.60823	0	0	2.26354	0.00188131	J - Translation, ribosomal structure and biogenesis	rpsC 30S ribosomal subunit S3 protein 136590:137408 forward
rpsD	Hsero_0139	97.9107	71.8754	159.666	167.898	2.43025	6.36158e-13	1.67918e-11	1.38783	0.0739057	J - Translation, ribosomal structure and biogenesis	rpsD 30S ribosomal subunit S4 protein 145316:145939 forward
rpsE	Hsero_0131	489.401	189.348	1077.5	527.26	2.98732	6.56609e-06	6.64074e-05	1.4955	0.00161552	J - Translation, ribosomal structure and biogenesis	rpsE 30S ribosomal subunit S5 protein 141396:141914 forward
rpsG	Hsero_0110	96.7933	71.1001	243.603	317.294	4.20826	0	0	2.23291	0.0543302	J - Translation, ribosomal structure and biogenesis	rpsG 30s ribosomal subunit S7 protein 128950:129420 forward
rpsI	Hsero_3849	860.167	568.585	242.884	214.007	-2.48047	0.00234558	0.0120002	-1.2481	0.0297342	J - Translation, ribosomal structure and biogenesis	rpsI 30S ribosomal subunit S9 protein 4407874:4408266 reverse
rpsL	Hsero_0109	116.3	57.6201	151.489	144.561	2.14839	0.00111817	0.00634953	1.19153	0.0768174	J - Translation, ribosomal structure and biogenesis	rpsL 30s ribosomal subunit S12 protein 128410:128793 forward
rpsN	Hsero_0127	128.716	87.9416	356.052	123.008	2.74897	8.65805e-07	1.06924e-05	1.2999	0.0368019	J - Translation, ribosomal structure and biogenesis	rpsN 30S ribosomal subunit S14 protein 139749:140054 forward
rpsS	Hsero_0118	51.6889	85.2227	153.709	164.707	2.92059	1.78165e-10	3.65771e-09	1.64251	0.0736608	J - Translation, ribosomal structure and biogenesis	rpsS 30S ribosomal subunit S19 protein 135966:136241 forward
rseA	Hsero_1930	191.67	271.197	98.3946	56.7254	-2.3749	0.00159836	0.00861788	-1.31099	0.0156197	T - Signal transduction mechanisms	rseA transmembrane sigma-E factor negative regulatory transcription regulator protein 2186432:2187130 forward
ruvA	Hsero_0421	120.518	194.859	33.3048	30.2864	-3.94952	0.002412	0.0123007	-1.92699	0.00464398	L - DNA Replication, recombination and repair	ruvA Holliday junction DNA resolvase, DNA-binding subunit protein 455531:456109 forward
sbp	Hsero_1646	5.81118	0.196582	28.2089	9.69329	7.9682	7.30789e-05	0.000579325	2.84891	0.00473444	P - Inorganic ion transport and metabolism	sbp ABC-type sulfate transport system, periplasmic component protein 1868690:1869703 forward
sdhC	Hsero_2974	54.33	10.67	78.9795	74.4621	2.98861	0.00503546	0.0230165	1.67702	0.0356629	C - Energy production and conversion	sdhC succinate dehydrogenase, hydrophobic subunit, cytochrome b556 with SdhD protein 3387774:3388184 reverse
secD	Hsero_1237	43.7931	28.8799	94.4774	32.4232	2.17814	0.00211685	0.010982	0.958585	0.0846185	U - Intracellular trafficking, secretion, and vesicular transport	secD export membrane protein SecD transmembrane 1399618:1401522 forward
secY	Hsero_0134	311.996	144.712	583.669	835.099	3.92223	4.88498e-15	1.59643e-13	2.16093	0.0761419	U - Intracellular trafficking, secretion, and vesicular transport	secY preprotein translocase SecY transmembrane protein 142585:143916 forward
serA_6	Hsero_4453	3.011	0.215032	229.863	169.528	156.531	0	0	7.33527	1.35466e-17	G - Carbohydrate transport and metabolism	serA D-3-phosphoglycerate dehydrogenase protein 5090398:5091324 reverse
serS	Hsero_1910	90.7533	28.7825	187.602	79.5234	2.82525	0.000727491	0.00441829	1.38156	0.00589487	J - Translation, ribosomal structure and biogenesis	serS seryl-tRNA synthetase 2168302:2169603 forward
shb1	Hsero_2460	28.5554	25.091	260.335	63.5271	6.98054	0.000412058	0.00265708	2.66568	0.00329424	S - Function unknown	shb1 surfeit 1 protein 2792781:2793638 reverse
sirA	Hsero_3612	342.848	402.033	96.2819	73.9908	-3.47862	2.16774e-15	7.33369e-14	-1.78243	0.00530696	O - Posttranslational modification, protein turnover, chaperones	sirA regulator of disulfide bond formation redox protein 4144537:4144773 reverse
smc	Hsero_2165	69.6505	57.2995	163.745	56.8113	2.16444	9.69194e-05	0.000747353	0.94847	0.0647784	D - Cell cycle control, cell division, chromosome partitioning	smc chromosome segregation SMC ATPase protein 2431540:2435070 forward
sodB	Hsero_1165	59.4556	63.002	155.423	76.584	2.38336	1.90958e-14	5.99584e-13	1.15427	0.066835	P - Inorganic ion transport and metabolism	sodB superoxide dismutase [Fe] protein 1330712:1331290 reverse
speB_1	Hsero_0062	31.3886	41.4458	218.15	101.003	5.51201	0	0	2.34259	8.79084e-05	E - Amino acid transport and metabolism	speB arginase/agmatinase/formimionoglutamate hydrolase protein 75471:76379 forward
ssb	Hsero_3961	139.619	57.6619	349.714	164.544	3.29253	1.19026e-07	1.68177e-06	1.62493	0.00243958	L - DNA Replication, recombination and repair	ssb single-strand DNA-binding protein (helix-destabilizing protein) 4542168:4542689 reverse
ssuB	Hsero_1651	5.78338	0	16.8562	7.42017	5.32321	0.00331774	0.0162637	2.32503	0.051224	P - Inorganic ion transport and metabolism	ssuB ABC-type alkanesulfonates transport system, ATPase component protein 1873496:1874353 forward
ssuC	Hsero_1650	1.10762	4.74606	22.9566	9.04182	6.85625	1.74949e-05	0.000160699	2.59748	0.045071	P - Inorganic ion transport and metabolism	ssuC ABC-type alkanesulfonates transport system, permease component protein 1872650:1873489 forward
ssuF	Hsero_1652	8.61482	23.0711	267.826	131.86	15.8151	0	0	3.86813	9.00312e-06	H - Coenzyme transport and metabolism	ssuF molybdopterin-binding protein 1874417:1874632 forward
sucA	Hsero_2969	241.287	173.243	436.375	233.561	2.03646	2.94679e-09	5.12912e-08	0.95596	0.0393247	C - Energy production and conversion	sucA 2-oxoglutarate dehydrogenase oxidoreductase (E1 component) protein 3379781:3382645 reverse
sucC	Hsero_0657	175.235	76.4029	317.793	127.278	2.2336	0.00200615	0.010487	1.02375	0.0331427	C - Energy production and conversion	sucC succinyl-CoA synthetase, beta chain protein 722392:723552 forward
tatB	Hsero_4058	127.737	76.3733	213.03	111.693	2.00625	0.000171833	0.00123576	0.932272	0.0876408	U - Intracellular trafficking, secretion, and vesicular transport	tatB Sec-independent protein translocase protein 4654906:4655427 reverse
tatC	Hsero_4057	14.0787	19.132	55.858	41.4322	3.68101	7.21805e-11	1.56903e-09	1.88443	0.0116147	U - Intracellular trafficking, secretion, and vesicular transport	tatC Sec-independent protein translocase protein 4654074:4654844 reverse
tauA_5	Hsero_3389	15.2926	10.0257	82.7251	87.57	8.46572	0	0	3.19397	0.00343771	P - Inorganic ion transport and metabolism	tauA ABC-type nitrate/sulfonate/bicarbonate transport systems, periplasmic component protein 3886514:3887527 reverse
tauA_6	Hsero_3390	2.62825	0	52.0521	71.2017	59.3553	0	0	6.0986	0.000630368	P - Inorganic ion transport and metabolism	tauA ABC-type nitrate/sulfonate/bicarbonate transport system, periplasmic component protein 3887593:3888654 reverse
tauB_6	Hsero_3388	1.12367	1.92594	20.184	13.4895	13.8602	1.63575e-07	2.24518e-06	3.76566	0.00323835	P - Inorganic ion transport and metabolism	tauB ABC-type nitrate/sulfonate/bicarbonate transport system, ATPase component protein 3885544:3886371 reverse
tauB_7	Hsero_3675	7.65762	7.62885	24.9971	15.9956	3.37467	5.04957e-05	0.000417524	1.72542	0.0762925	P - Inorganic ion transport and metabolism	tauB ABC-type nitrate/sulfonate/bicarbonate transport system, ATPase component protein 4209037:4209846 reverse
tauC_6	Hsero_3387	6.52913	6.29477	31.9512	33.312	6.40496	1.27548e-10	2.68747e-09	2.77832	0.00718563	P - Inorganic ion transport and metabolism	tauC ABC-type nitrate/sulfonate/bicarbonate transport system, permease component protein 3884659:3885513 reverse
tdcF	Hsero_1812	21.6215	0	49.7142	29.9308	4.67694	0.00112668	0.00639026	2.21764	0.0122469	J - Translation, ribosomal structure and biogenesis	tdcF translation initiation inhibitor (yjgF family) protein 2052477:2052935 forward
thdF	Hsero_4335	29.9365	6.36762	47.0928	34.2836	2.83667	0.0103954	0.0424293	1.53336	0.0106247	R - General function prediction only	thdF tRNA modification (thiophene/furan oxidation) GTPase protein 4960704:4962143 reverse
thiC	Hsero_0427	26.5736	14.9969	58.4349	20.3078	2.37336	0.00283346	0.0141791	1.0826	0.0690885	H - Coenzyme transport and metabolism	thiC thiamine biosynthesis protein 462763:464676 forward
thiD_1	Hsero_0429	25.755	21.6118	102.682	54.4939	4.1789	0	0	1.98782	0.00212774	H - Coenzyme transport and metabolism	thiD phosphomethylpyrimidine kinase protein 465733:466599 forward
thiE	Hsero_0430	73.0014	58.5722	204.614	130.044	3.20183	0	0	1.65268	0.00367613	H - Coenzyme transport and metabolism	thiE thiamine monophosphate synthase protein 466601:467233 forward
thiF	Hsero_0166	6.48645	10.1621	35.2901	18.9805	4.0934	3.47805e-07	4.59026e-06	1.95041	0.0418809	H - Coenzyme transport and metabolism	thiF dinucleotide-utilizing enzyme protein 173459:174223 forward
thiG	Hsero_0428	18.3783	12.0585	53.1685	24.9586	3.23157	1.03347e-07	1.48203e-06	1.59171	0.0379301	H - Coenzyme transport and metabolism	thiG thiamine (thiazole ring) biosynthesis protein 464921:465730 forward
thrC	Hsero_2096	41.6059	15.2809	131.108	43.4999	3.80899	0.000153093	0.00110929	1.77732	0.00149117	E - Amino acid transport and metabolism	thrC threonine synthase protein 2355671:2357131 forward
tig	Hsero_2583	262.35	165.374	647.069	232.404	2.57524	4.93508e-07	6.37315e-06	1.20622	0.0137485	O - Posttranslational modification, protein turnover, chaperones	tig peptidyl-prolyl cis/trans isomerase (trigger factor) protein 2945807:2947156 reverse
tktA_2	Hsero_0304	96.0714	87.2275	371.654	145.285	3.55034	0	0	1.6737	0.00113879	G - Carbohydrate transport and metabolism	tktA2 transketolase C-terminal subunit protein 326260:327225 forward
tktA1	Hsero_0506	56.4223	52.0849	105.168	61.2335	1.93044	1.66886e-07	2.2841e-06	0.896171	0.129892	G - Carbohydrate transport and metabolism	tktA transketolase protein 551285:553279 reverse
tldD_1	Hsero_1423	128.851	89.3662	373.307	148.542	3.01356	0	0	1.44673	0.00424533	R - General function prediction only	tldD Zn-dependent protease protein 1634870:1636330 forward
tnpA	Hsero_2910	136.526	166.112	52.4008	59.6911	-2.14694	2.30816e-06	2.60292e-05	-0.98547	0.0868604	L - DNA Replication, recombination and repair	tnpA IS1404 transposase protein 3305230:3306333 reverse
topB	Hsero_4677	257.113	192.489	567.684	210.92	2.17953	1.63464e-10	3.38952e-09	0.962518	0.0474473	L - DNA Replication, recombination and repair	topB DNA topoisomerase III protein 5366099:5368777 reverse
tpiA	Hsero_1765	167.886	117.209	370.243	146.69	2.28497	7.36073e-11	1.59284e-09	1.04618	0.0452827	G - Carbohydrate transport and metabolism	tpiA triosephosphate isomerase protein 1996548:1997297 forward
trmU	Hsero_0694	25.4943	36.5536	88.2593	40.3588	2.60622	4.52359e-08	6.79104e-07	1.25753	0.0535931	J - Translation, ribosomal structure and biogenesis	trmU tRNA (5-methylaminomethyl-2-thiouridylate)-methyltransferase protein 755883:756989 reverse
trpS_1	Hsero_1516	18.578	6.16299	36.3312	17.9141	2.76982	0.00446093	0.0209799	1.39166	0.0578435	J - Translation, ribosomal structure and biogenesis	trpS tryptophanyl-tRNA synthetase protein 1737664:1738698 forward
trxB_1	Hsero_3504	94.1374	71.6416	222.64	74.1501	2.21076	0.000201163	0.00142535	0.984061	0.0734996	O - Posttranslational modification, protein turnover, chaperones	trxB2 thioredoxin reductase protein 4012829:4013725 reverse
tsaC	Hsero_2253	87.4421	112.667	3.81097	9.41813	-12.0309	9.5597e-12	2.21859e-10	-3.30363	8.82927e-06	I;Q;R - Lipid transport and metabolism;Secondary metabolites biosynthesis, transport and catabolism;General function prediction only	tsaC toluenesulfonate Zinc-independent alcohol dehydrogenase protein 2541578:2542336 reverse
tsf	Hsero_2179	201.866	75.6483	407.169	280.239	3.12999	4.24498e-06	4.48195e-05	1.65281	0.000572172	J - Translation, ribosomal structure and biogenesis	tsf elongation factor TS (EF-TS) protein 2454500:2455387 forward
tsr_3	Hsero_2299	28.9529	45.5523	5.33812	4.22208	-6.20285	0.000363313	0.00237787	-2.61497	0.000253312	T;N - Signal transduction mechanisms;Cell motility	tsr methyl-accepting chemotaxis transducer transmembrane protein 2599049:2600794 forward
tsr_4	Hsero_2619	30.0805	26.3087	17.3619	3.08544	-2.4217	0.01134	0.0457795	-1.45191	0.0337257	T;N - Signal transduction mechanisms;Cell motility	tsr methyl-accepting chemotaxis II protein 2989192:2990820 forward
tsr_6	Hsero_3488	63.7782	49.4359	138.5	97.0201	2.61913	1.33227e-14	4.26681e-13	1.38925	0.00660428	T;N - Signal transduction mechanisms;Cell motility	tsr methyl-accepting chemotaxis transducer transmembrane protein 3998725:4000353 forward
ttuC	Hsero_1469	877.563	744.551	476.136	46.4354	-3.11538	0.000843178	0.00501125	-1.70893	0.000232521	G - Carbohydrate transport and metabolism	ttuC tartrate dehydrogenase protein 1690575:1691654 reverse
tufB_2	Hsero_0112	11.1971	0	24.8262	25.2271	5.67336	0.000266461	0.00179786	2.63418	0.00739089	J - Translation, ribosomal structure and biogenesis	tufB GTPase translation elongation factor TU (EF-Tu) protein 131764:132954 forward
tyrB_1	Hsero_3157	66.9664	48.1152	238.273	101.881	3.72315	0	0	1.76941	0.00101906	E - Amino acid transport and metabolism	tyrB aromatic-amino-acid aminotransferase protein 3614418:3615635 reverse
tyrS	Hsero_0407	60.3417	38.9302	103.355	69.2136	2.19085	8.33837e-06	8.24229e-05	1.12268	0.0310077	J - Translation, ribosomal structure and biogenesis	tyrS tyrosyl-tRNA synthetase protein 442429:443790 forward
ubiB	Hsero_3900	33.2778	20.8826	69.5839	27.0191	2.24751	9.47384e-05	0.00073407	1.02007	0.0836956	H - Coenzyme transport and metabolism	ubiB ubiquinone biosynthesis transmembrane protein 4461550:4463124 reverse
ubiF	Hsero_3852	138.991	177.08	55.8719	43.644	-2.52631	6.46611e-06	6.55342e-05	-1.31823	0.0294073	H - Coenzyme transport and metabolism	ubiF 2-polyprenyl-3-methyl-6-methoxy-1,4-benzoquinol hydroxylase (ubiquinone biosynthesis) protein 4409860:4410486 reverse
umuD	Hsero_3470	28.3925	27.1394	5.28108	2.09752	-5.97975	1.70097e-08	2.70578e-07	-2.73136	0.0454222	K;T - Transcription;Signal transduction mechanisms	umuD SOS mutagenesis protein 3983359:3983784 reverse
upp	Hsero_0700	18.1868	28.9158	97.2111	30.3364	3.30838	0.000412731	0.00265785	1.54803	0.0515735	F - Nucleotide transport and metabolism	upp uracil phosphoribosyltransferase protein 761166:761813 reverse
ureD	Hsero_4718	39.1256	56.9856	22.6908	8.91994	-2.41923	0.00437848	0.0207848	-1.43658	0.0423964	O - Posttranslational modification, protein turnover, chaperones	ureD urease accessory UreD protein 5414136:5414999 forward
uspA_1	Hsero_2290	2948.39	6838.35	895.934	90.0175	-9.98167	0.02798	0.0946232	-3.40609	0.00553037	T - Signal transduction mechanisms	uspA universal stress protein 2589571:2590008 forward
uup_2	Hsero_2215	75.8363	44.0056	139.089	83.1237	2.33832	9.30711e-06	9.05088e-05	1.1882	0.0174002	R - General function prediction only	uup ABC-type transport system, ATPase component protein 2493205:2494803 forward
uvrA	Hsero_3964	43.1735	29.2831	86.6712	50.9827	2.39325	4.55486e-07	5.92996e-06	1.21538	0.0160207	L - DNA Replication, recombination and repair	uvrA excinuclease ATPase subunit protein 4546395:4549253 forward
uvrD_1	Hsero_0434	30.1972	27.5396	87.1141	32.7731	2.61397	3.21656e-09	5.53848e-08	1.22256	0.0317361	L - DNA Replication, recombination and repair	uvrD ATP-dependent DNA helicase protein 470240:472519 forward
wecB_2	Hsero_4220	143.139	66.621	363.448	139.641	3.02795	1.07217e-07	1.52538e-06	1.45154	0.00373616	M - Cell wall	wecB UDP-N-acetylglucosamine 2-epimerase protein 4826977:4828107 forward
wecE	Hsero_4197	133.236	86.5412	241.992	196.503	2.51507	1.67161e-10	3.44654e-09	1.37227	0.0121212	M - Cell wall	wecE lipopolysaccharide biosynthesis protein 4802110:4803210 forward
xseA	Hsero_1166	9.65488	2.57303	31.4803	14.5023	4.75135	3.46889e-05	0.000298647	2.15647	0.0062865	L - DNA Replication, recombination and repair	xseA exodeoxyribonuclease VII, large subunit protein 1331609:1332925 reverse
ygjT	Hsero_3926	19.3628	12.8671	0.340097	1.65471	-7.84744	2.47895e-05	0.000220127	-3.28136	0.0162645	P - Inorganic ion transport and metabolism	ygjT transport protein 4496995:4497939 reverse
yjgF	Hsero_1972	40.6443	9.65437	65.9265	74.1439	3.52341	0.000203424	0.00143713	1.95749	0.0435057	J - Translation, ribosomal structure and biogenesis	yjgF endoribonuclease L-PSP protein 2229810:2230160 forward
zwf	Hsero_1098	27.9057	24.73	52.1413	32.5105	2.02486	7.94122e-05	0.00062438	0.983851	0.100336	G - Carbohydrate transport and metabolism	zwf glucose-6-phosphate 1-dehydrogenase protein 1247122:1248588 reverse
