# Supplementary material for: PHB Biosynthesis Counteracts Redox Stress in Herbaspirillum seropedicae
Source: Front Microbiol. 2018 Mar 15;9:472. doi: 10.3389/fmicb.2018.00472 (PMC5862806; doi:10.3389/fmicb.2018.00472)
Supplement: Supplementary file 2 [file Table_2.XLSX]

## Sheet: Table S3
Feature ID	Locus Tag	SmR1 - RPKM 1	SmR1 - RPKM 2	phaC1- RPKM 1	phaC1- RPKM 2	Fold Change	p-value	FDR	log2FC	p-value	COG	Fnr binding motif found by FIMO?	Gene Description
aceA	Hsero_2114	115.26	97.2996	23.6426	12.4959	-4.67294	9.88134e-19	3.92314e-17	-2.30009	0.000152427	C - Energy production and conversion	no	aceA isocitrate lyase protein 2379229:2380533 forward
ackA	Hsero_0264	156.365	88.9826	48.1818	13.1899	-3.3204	0.0118474	0.0475478	-1.89255	0.00201457	C - Energy production and conversion	In operon with 0263	ackA acetate kinase protein 277063:278256 forward
adhA	Hsero_0964	1771.63	936.25	185.756	45.6135	-10.0645	0.00277414	0.0139403	-3.46359	3.44887e-05	C - Energy production and conversion	GTGACATGGATCAA	adhA alcohol dehydrogenase protein 1057440:1058465 reverse
aer_2	Hsero_0514	123.308	119.002	41.8871	25.6257	-2.85181	3.79194e-17	1.45732e-15	-1.5524	0.00523328	T;N - Signal transduction mechanisms;Cell motility	CTGATGCCGGACAA	aer aerotaxis sensor receptor (chemotaxis transducer) transmembrane protein 561016:562680 reverse
cheD1	Hsero_2726	16.7443	4.56223	33.5726	22.745	3.34132	0.0011541	0.00653811	1.74821	0.00543106	T;N - Signal transduction mechanisms;Cell motility	no	cheD methyl-accepting chemotaxis transmembrane I protein 3105827:3107566 forward
cheW_1	Hsero_0624	97.0161	136.297	47.2473	39.5222	-2.13975	0.00364194	0.017637	-1.06233	0.0968538	T;N - Signal transduction mechanisms;Cell motility	no	cheW positive regulator of CheA protein activity protein 683657:684241 forward
clpB_2	Hsero_2110	745.712	817.687	288.83	240.533	-2.34779	2.28091e-24	9.4461e-23	-1.19281	0.0169606	O - Posttranslational modification, protein turnover, chaperones	CTGATGCAGATCAA	clpB ATP-dependent Clp protease subunit (heat-shock) protein 2371225:2373810 forward
crp_2	Hsero_4703	42.27	26.8732	8.57045	9.59733	-3.02007	0.00363814	0.0176364	-1.46913	0.144702	T - Signal transduction mechanisms	CTGACATGCGACAA	crp cyclic nucleotide-binding protein 5394886:5395560 reverse
cybB_2	Hsero_2437	43.5275	45.1125	7.32999	5.87858	-5.334	5.8735e-12	1.41081e-10	-2.38545	0.0145194	C - Energy production and conversion	no	cybB cytochrome b561 protein 2765483:2766052 forward
dksA_2	Hsero_2404	211.412	402.859	31.8496	9.0562	-12.3787	0.00415171	0.0197865	-3.8226	0.000261931	T - Signal transduction mechanisms	CTGATGCAGGTCAA	dksA DnaK suppressor protein 2732028:2732360 forward
fabI_1	Hsero_2406	68.2455	132.63	8.36958	6.39908	-10.8401	0.0058535	0.0260372	-3.43217	0.00115679	I - Lipid transport and metabolism	In operon with dksA	fabI NADH-dependent enoyl-[acyl-carrier-protein] reductase protein 2734131:2734898 forward
fadD_1	Hsero_2567	54.218	52.0179	11.4666	8.14073	-4.30503	3.40113e-12	8.25204e-11	-2.10707	0.000923885	I - Lipid transport and metabolism	no	fadD long-chain acyl-CoA synthetase protein 2926488:2928449 reverse
fixG	Hsero_3200	286.31	495.328	35.0489	18.6155	-11.6036	0.00093735	0.00547148	-3.62439	5.65422e-05	C - Energy production and conversion	no	fixG iron-sulfur 4Fe-4S ferredoxin transmembrane protein 3661203:3662660 reverse
fixI	Hsero_3205	160.605	169.592	100.499	31.4248	-2.04625	1.07559e-06	1.30483e-05	-1.2024	0.0129052	P - Inorganic ion transport and metabolism	no	fixI cation transport P-type ATPase protein 3666315:3668834 reverse
fixN	Hsero_3203	1144.54	713.863	149.668	54.5169	-7.23473	0.000114344	0.000860985	-3.01623	1.201e-07	C - Energy production and conversion	TTGATACACGTCAA	fixN cbb3-type cytochrome c oxidase, subunit I transmembrane protein 3664570:3665997 reverse
fixO	Hsero_3202	2111.93	1494.85	270.178	55.0293	-9.92699	5.18168e-08	7.70675e-07	-3.42976	8.13932e-11	C - Energy production and conversion	In operon with fixN	fixO cbb3-type cytochrome c oxidase, subunit II transmembrane protein 3663942:3664556 reverse
fixP	Hsero_3201	400.215	380.295	66.483	25.9779	-6.70692	1.78586e-105	9.03083e-104	-2.90083	1.26629e-07	C - Energy production and conversion	In operon with fixN	fixP cbb3-type cytochrome c oxidase, subunit III transmembrane protein 3662818:3663750 reverse
glcE	Hsero_3826	101.081	66.8139	16.9623	10.7556	-4.80588	7.77746e-05	0.000613512	-2.28871	0.000672183	C - Energy production and conversion	no	glcE glycolate oxidase iron-sulfur subunit oxidoreductase protein 4381829:4382908 reverse
glcF	Hsero_3825	54.0554	46.2712	21.168	14.2644	-2.24857	8.5397e-06	8.38952e-05	-1.18181	0.0843779	C - Energy production and conversion	no	glcF glycolate oxidase, iron-sulfur subunit oxidoreductase protein 4380559:4381803 reverse
gst_7	Hsero_4283	72.4528	28.9631	109.878	86.0769	2.44059	0.00159001	0.0085825	1.32736	0.018468	O - Posttranslational modification, protein turnover, chaperones	no	gst glutathione S-transferase protein 4900833:4901534 reverse
hppA	Hsero_1172	190.106	275.41	94.7392	28.8908	-3.0966	0.00078592	0.00469597	-1.80498	0.000341261	C - Energy production and conversion	no	hppA V-type H(+)-translocating pyrophosphatase protein 1337609:1339657 forward
Hsero_0153	Hsero_0153	203.481	283.518	80.4691	49.5291	-2.98137	0.000150016	0.00109359	-1.6216	0.00358546	C - Energy production and conversion	no	Hsero_0153 cytochrome c553 protein 160111:160773 forward
Hsero_0261	Hsero_0261	282.161	173.538	25.2072	8.32223	-10.8576	8.3262e-05	0.00065145	-3.61762	6.82266e-06	S - Function unknown	no	Hsero_0261 hypothetical protein 273539:273793 reverse
Hsero_0266	Hsero_0266	383.243	360.957	141.393	85.6985	-2.60359	2.75094e-43	1.27072e-41	-1.42305	0.00872492	K - Transcription	In operon with 0263	Hsero_0266 transcription regulator protein 279396:280061 reverse
Hsero_0474	Hsero_0474	455.932	285.942	106.761	59.1845	-3.54538	0.00119472	0.00672436	-1.88463	0.000639218	S - Function unknown	TTGAAGCAGATCAA	Hsero_0474 conserved hypothetical protein 515907:516776 forward
Hsero_0515	Hsero_0515	880.459	698.794	243.243	48.2025	-4.87479	2.61026e-10	5.22488e-09	-2.40435	3.00085e-06	S - Function unknown	TTGATCTGGAACAG	Hsero_0515 hypothetical protein 563045:563665 reverse
Hsero_1022	Hsero_1022	14.9729	7.44784	30.4931	25.274	3.13578	6.44349e-05	0.000518501	1.70188	0.00612937	C - Energy production and conversion	no	Hsero_1022 NAD-dependent aldehyde dehydrogenase protein 1129918:1132299 reverse
Hsero_1180	Hsero_1180	310.997	409.774	165.321	73.9435	-2.39686	8.31146e-05	0.000651358	-1.38862	0.005091	M - Cell wall	no	Hsero_1180 small-conductance mechanosensitive channel protein 1345887:1346963 forward
Hsero_1639	Hsero_1639	425.609	241.746	63.2526	14.8528	-7.33525	0.00138824	0.00761311	-3.02044	1.76773e-05	S - Function unknown	TAGACGTGGATCAA	Hsero_1639 phasin family protein protein 1861157:1861720 reverse
Hsero_2304	Hsero_2304	86.0761	140.674	242.501	138.954	2.11244	4.16156e-05	0.000349513	1.01164	0.0792836	S - Function unknown	no	Hsero_2304 nodulin 21 protein 2606946:2607662 reverse
Hsero_2379	Hsero_2379	177.612	193.149	36.7549	15.645	-5.62524	1.67194e-46	7.87452e-45	-2.62832	4.08169e-06	K - Transcription	no	Hsero_2379 AraC family transcription regulator protein 2709131:2710258 forward
Hsero_2383	Hsero_2383	97.8087	170.698	1.26248	2.56982	-55.815	0.000449321	0.00285144	-5.55969	3.62333e-07	L - DNA Replication, recombination and repair	no	Hsero_2383 DNA polymerase IV protein 2714539:2716320 forward
Hsero_2384	Hsero_2384	53.447	102.605	7.14204	4.91348	-10.3155	0.00533191	0.0240512	-3.3884	0.000970214	P - Inorganic ion transport and metabolism	TTGACCTGGATCAG	Hsero_2384 cation transport P-type ATPase protein 2716302:2718506 reverse
Hsero_2387	Hsero_2387	21.6438	20.5009	4.42688	3.4872	-4.23095	1.35087e-05	0.000127247	-2.05432	0.0384191	M - Cell wall	no	Hsero_2387 ABC-type export system, membrane fusion protein 2719716:2720804 forward
Hsero_2398	Hsero_2398	71.8669	38.7298	2.29156	1.59277	-22.5703	0.00110066	0.00625749	-4.49248	3.23956e-05	S - Function unknown	no	Hsero_2398 conserved hypothetical protein 2727758:2728318 forward
Hsero_2399	Hsero_2399	387.786	520.229	22.7097	8.23544	-23.5393	6.16188e-10	1.18882e-08	-4.72484	1.55771e-14	R - General function prediction only	CTGAGGAGCATCAA	Hsero_2399 periplasmic or secreted lipoprotein 2728521:2729171 reverse
Hsero_2402	Hsero_2402	167.989	182.059	16.6052	0.930776	-20.1606	1.6681e-47	7.93419e-46	-4.4527	2.22163e-10	S - Function unknown	no	Hsero_2402 hypothetical protein 2730720:2731319 reverse
Hsero_2407	Hsero_2407	154.534	191.114	16.3457	2.61001	-16.2743	1.05486e-15	3.67215e-14	-4.20366	2.25498e-12	I - Lipid transport and metabolism	In operon with dksA	Hsero_2407 phosphate acetyl/butaryl transferase protein 2734953:2736407 forward
Hsero_2458	Hsero_2458	24.2563	3.3408	34.7127	35.3591	3.2164	0.00882659	0.0369364	1.80641	0.0428611	K;T - Transcription;Signal transduction mechanisms	no	Hsero_2458 two component response regulator protein 2790726:2791262 reverse
Hsero_2510	Hsero_2510	239.767	225.577	30.6087	25.655	-6.57095	5.44003e-63	2.66673e-61	-2.673	0.000118014	S - Function unknown	TTGATCTTCGACAA	Hsero_2510 conserved hypothetical protein 2861598:2861954 forward
Hsero_2566	Hsero_2566	47.1178	54.9186	3.27951	0.759817	-22.2521	7.52935e-21	3.06534e-19	-4.60451	4.64383e-07	E - Amino acid transport and metabolism	no	Hsero_2566 ABC-type amino acid transport system protein, ATPase component protein 2925527:2926408 reverse
Hsero_2622	Hsero_2622	15.3531	15.131	98.645	88.4698	7.72442	0	0	3.00936	0.000605071	S - Function unknown	no	Hsero_2622 conserved hypothetical protein 2991766:2992068 reverse
Hsero_3168	Hsero_3168	36.9807	55.3707	0.43549	5.75114	-7.22356	0.000397907	0.00257968	-3.10624	0.000990636	V - Defense mechanisms	no	Hsero_3168 ABC-type antimicrobial peptide transport system, ATPase component protein 3627250:3627987 forward
Hsero_3195	Hsero_3195	87.7786	58.4578	16.9875	6.47496	-4.94557	5.40698e-05	0.000443262	-2.46058	0.00025488	I - Lipid transport and metabolism	no	Hsero_3195 fatty acid desaturase protein 3657823:3658995 forward
Hsero_3199	Hsero_3199	311.757	346.487	45.4323	5.45795	-12.3974	9.58407e-37	4.34357e-35	-3.74822	4.94678e-10	S - Function unknown	no	Hsero_3199 conserved hypothetical protein 3660600:3661172 reverse
Hsero_3206	Hsero_3206	254.999	374.655	200.353	55.2587	-2.07905	0.018924	0.069717	-1.2154	0.0111007	S - Function unknown	no	Hsero_3206 conserved hypothetical protein 3668837:3669691 reverse
Hsero_4082	Hsero_4082	300.37	441.12	27.3778	15.3061	-13.829	3.07537e-06	3.37308e-05	-3.86139	2.11818e-08	S - Function unknown	no	Hsero_4082 conserved hypothetical protein 4673741:4674280 reverse
Hsero_4098	Hsero_4098	68.6215	41.6235	7.08047	7.27503	-6.09122	0.000535614	0.00334457	-2.50259	0.00132664	S - Function unknown	no	Hsero_4098 hypothetical protein 4693841:4694884 forward
kdtA	Hsero_0475	148.681	171.146	60.9321	16.8364	-3.42883	6.02025e-12	1.43887e-10	-1.94852	0.000269399	M - Cell wall	no	kdtA 3-deoxy-d-manno-octulosonic-acid (KDO) transferase protein 516776:518062 forward
ldhA	Hsero_2511	847.948	585.356	132.052	55.4529	-6.06461	1.76687e-06	2.05932e-05	-2.73201	2.71092e-07	C;H;R - Energy production and conversion;Coenzyme transport and metabolism;General function prediction only	CTGCGTTGCGTCAA	ldhA D-lactate dehydrogenase protein 2861955:2862947 reverse
ndh	Hsero_1756	27.5834	10.6373	80.2858	36.0217	3.84295	4.58569e-07	5.94512e-06	1.83752	0.0024081	C - Energy production and conversion	TTGAGGGACATCAA	ndh NADH dehydrogenase, FAD-containing subunit, protein; cytochrome c reductase protein 1987788:1989080 forward
ompW1	Hsero_3194	167.492	104.778	28.8428	13.2457	-5.13065	0.00032818	0.00217459	-2.4663	0.000299332	M - Cell wall	TTGATCGGCATCAA	ompW1 outer membrane W protein 3657039:3657662 forward
phaC_1	Hsero_2999	153.224	126.911	0.363771	0	-889.123	2.34094e-29	1.04128e-27	-1.92154	0.000917861	Q - Secondary metabolites biosynthesis, transport and catabolism	no	phbC poly(3-hydroxyalkanoate) synthetase protein 3413862:3415628 reverse
phaC_2	Hsero_2405	132.24	142.896	14.8641	6.61465	-10.1836	2.93571e-45	1.36924e-43	0.642172	0.28048	I - Lipid transport and metabolism	In operon with dksA	phbC poly-beta-hydroxyalkanoate synthase protein 2732357:2734129 forward
phaC_3	Hsero_0265	153.833	105.395	49.1607	14.1221	-3.37526	0.000260657	0.00176615	-1.92154	0.000917861	I - Lipid transport and metabolism	In operon with 0263	phaC poly(3-hydroxyalkanoate)synthetase protein 278253:279383 forward
pilA	Hsero_0660	59.9469	57.402	14.5799	4.62634	-4.88407	8.77619e-14	2.5552e-12	-2.48415	0.00559824	N;U - Cell motility;Intracellular trafficking, secretion, and vesicular transport	TTGACCCAGGTCAG	pilA Type IV pilin A protein 725663:726169 forward
pta	Hsero_0263	79.4717	64.576	39.5044	8.95872	-2.5549	0.000221519	0.00154051	-1.51264	0.0166806	C - Energy production and conversion	TTGAAGCAGATCAA	pta phosphate acetyltransferase protein 276107:277066 forward
trxB_1	Hsero_3504	94.1374	71.6416	222.64	74.1501	2.21076	0.000201163	0.00142535	0.984061	0.0734996	O - Posttranslational modification, protein turnover, chaperones	no	trxB2 thioredoxin reductase protein 4012829:4013725 reverse
ubiF	Hsero_3852	138.991	177.08	55.8719	43.644	-2.52631	6.46611e-06	6.55342e-05	-1.31823	0.0294073	H - Coenzyme transport and metabolism	no	ubiF 2-polyprenyl-3-methyl-6-methoxy-1,4-benzoquinol hydroxylase (ubiquinone biosynthesis) protein 4409860:4410486 reverse
uspA_1	Hsero_2290	2948.39	6838.35	895.934	90.0175	-9.98167	0.02798	0.0946232	-3.40609	0.00553037	T - Signal transduction mechanisms	TTGATCCAGCGCAA	uspA universal stress protein 2589571:2590008 forward
